# Supplementary material for: Exploring the relationship between Treg-mediated risk in COPD and lung cancer through Mendelian randomization analysis and scRNA-seq data integration
Source: BMC Cancer. 2024 Apr 11;24:453. doi: 10.1186/s12885-024-12076-1 (PMC11010300; doi:10.1186/s12885-024-12076-1)
Supplement: Supplementary file 2 — Supplementary Material 2 [file 12885_2024_12076_MOESM2_ESM.xlsx]

## Sheet: tableS1
Table S1: Heterogeneity analysis was conducted to verify the robustness of the causal relationship between COPD and lung cancer.
id.exposure	id.outcome	outcome	exposure	egger_intercept	se	pval
ebi-a-GCST90018807	ebi-a-GCST90018875	Lung cancer || id:ebi-a-GCST90018875	Chronic obstructive pulmonary disease || id:ebi-a-GCST90018807	-0.0596244	0.0325123	0.0998747

## Sheet: tableS2
TableS2：Horizontal pleiotropy analysis was employed to ascertain the robustness of the causal relationship between COPD and lung cancer.
	id.exposure	id.outcome	outcome	exposure	method	Q	Q_df	Q_pval
1	ebi-a-GCST90018807	ebi-a-GCST90018875	Lung cancer || id:ebi-a-GCST90018875	Chronic obstructive pulmonary disease || id:ebi-a-GCST90018807	MR Egger	29.8017	9	0.00047414
2	ebi-a-GCST90018807	ebi-a-GCST90018875	Lung cancer || id:ebi-a-GCST90018875	Chronic obstructive pulmonary disease || id:ebi-a-GCST90018807	Inverse variance weighted	40.9382	10	1.1572e-05

## Sheet: tableS3
Table S3: Mendelian randomization analysis of 731 immune phenotypes was conducted to assess their causal relationship with lung cancer.
	id.exposure	id.outcome	outcome	exposure	method	nsnp	b	se	pval	lo_ci	up_ci	or	or_lci95	or_uci95		OR (95% CI)
1	ebi-a-GCST90001391	ebi-a-GCST90018875	Lung cancer || id:ebi-a-GCST90018875	|| id:ebi-a-GCST90001391	MR Egger	21	-0.0404534	0.0528167	0.453135	-0.143974	0.0630673	0.960354	0.86591	1.0651		0.96 (0.87 to 1.07)
2	ebi-a-GCST90001391	ebi-a-GCST90018875	Lung cancer || id:ebi-a-GCST90018875	|| id:ebi-a-GCST90001391	Weighted median	21	-0.00442527	0.0376284	0.906381	-0.0781769	0.0693263	0.995585	0.924801	1.07179		1.00 (0.92 to 1.07)
3	ebi-a-GCST90001391	ebi-a-GCST90018875	Lung cancer || id:ebi-a-GCST90018875	|| id:ebi-a-GCST90001391	Inverse variance weighted	21	-0.0102173	0.0299299	0.732822	-0.0688799	0.0484453	0.989835	0.933439	1.04964		0.99 (0.93 to 1.05)
4	ebi-a-GCST90001391	ebi-a-GCST90018875	Lung cancer || id:ebi-a-GCST90018875	|| id:ebi-a-GCST90001391	Simple mode	21	-0.0276169	0.058879	0.64411	-0.14302	0.0877859	0.972761	0.866737	1.09175		0.97 (0.87 to 1.09)
5	ebi-a-GCST90001391	ebi-a-GCST90018875	Lung cancer || id:ebi-a-GCST90018875	|| id:ebi-a-GCST90001391	Weighted mode	21	-0.0251071	0.0460234	0.591422	-0.115313	0.0650987	0.975205	0.891087	1.06726		0.98 (0.89 to 1.07)
6	ebi-a-GCST90001392	ebi-a-GCST90018875	Lung cancer || id:ebi-a-GCST90018875	|| id:ebi-a-GCST90001392	MR Egger	31	0.00752455	0.015224	0.624849	-0.0223145	0.0373636	1.00755	0.977933	1.03807		1.01 (0.98 to 1.04)
7	ebi-a-GCST90001392	ebi-a-GCST90018875	Lung cancer || id:ebi-a-GCST90018875	|| id:ebi-a-GCST90001392	Weighted median	31	0.00200682	0.0173596	0.907967	-0.032018	0.0360316	1.00201	0.968489	1.03669		1.00 (0.97 to 1.04)
8	ebi-a-GCST90001392	ebi-a-GCST90018875	Lung cancer || id:ebi-a-GCST90018875	|| id:ebi-a-GCST90001392	Inverse variance weighted	31	0.0146205	0.0126351	0.247217	-0.0101443	0.0393853	1.01473	0.989907	1.04017		1.01 (0.99 to 1.04)
9	ebi-a-GCST90001392	ebi-a-GCST90018875	Lung cancer || id:ebi-a-GCST90018875	|| id:ebi-a-GCST90001392	Simple mode	31	0.0566449	0.0389401	0.156145	-0.0196776	0.132967	1.05828	0.980515	1.14221		1.06 (0.98 to 1.14)
10	ebi-a-GCST90001392	ebi-a-GCST90018875	Lung cancer || id:ebi-a-GCST90018875	|| id:ebi-a-GCST90001392	Weighted mode	31	0.00265439	0.0146761	0.85769	-0.0261107	0.0314195	1.00266	0.974227	1.03192		1.00 (0.97 to 1.03)
11	ebi-a-GCST90001393	ebi-a-GCST90018875	Lung cancer || id:ebi-a-GCST90018875	|| id:ebi-a-GCST90001393	MR Egger	16	-0.0419333	0.0707667	0.562927	-0.180636	0.0967694	0.958934	0.834739	1.10161		0.96 (0.83 to 1.10)
12	ebi-a-GCST90001393	ebi-a-GCST90018875	Lung cancer || id:ebi-a-GCST90018875	|| id:ebi-a-GCST90001393	Weighted median	16	-0.00770773	0.0563547	0.891211	-0.118163	0.102747	0.992322	0.888551	1.10821		0.99 (0.89 to 1.11)
13	ebi-a-GCST90001393	ebi-a-GCST90018875	Lung cancer || id:ebi-a-GCST90018875	|| id:ebi-a-GCST90001393	Inverse variance weighted	16	0.0232594	0.0370975	0.530671	-0.0494516	0.0959704	1.02353	0.951751	1.10073		1.02 (0.95 to 1.10)
14	ebi-a-GCST90001393	ebi-a-GCST90018875	Lung cancer || id:ebi-a-GCST90018875	|| id:ebi-a-GCST90001393	Simple mode	16	-0.0708522	0.0900036	0.443418	-0.247259	0.105555	0.9316	0.780938	1.11133		0.93 (0.78 to 1.11)
15	ebi-a-GCST90001393	ebi-a-GCST90018875	Lung cancer || id:ebi-a-GCST90018875	|| id:ebi-a-GCST90001393	Weighted mode	16	-0.0075333	0.076098	0.922453	-0.156685	0.141619	0.992495	0.854973	1.15214		0.99 (0.85 to 1.15)
16	ebi-a-GCST90001394	ebi-a-GCST90018875	Lung cancer || id:ebi-a-GCST90018875	|| id:ebi-a-GCST90001394	MR Egger	30	0.00830412	0.0142706	0.565287	-0.0196662	0.0362744	1.00834	0.980526	1.03694		1.01 (0.98 to 1.04)
17	ebi-a-GCST90001394	ebi-a-GCST90018875	Lung cancer || id:ebi-a-GCST90018875	|| id:ebi-a-GCST90001394	Weighted median	30	0.0105428	0.0152838	0.490317	-0.0194134	0.0404991	1.0106	0.980774	1.04133		1.01 (0.98 to 1.04)
18	ebi-a-GCST90001394	ebi-a-GCST90018875	Lung cancer || id:ebi-a-GCST90018875	|| id:ebi-a-GCST90001394	Inverse variance weighted	30	0.0154006	0.012328	0.211577	-0.00876225	0.0395635	1.01552	0.991276	1.04036		1.02 (0.99 to 1.04)
19	ebi-a-GCST90001394	ebi-a-GCST90018875	Lung cancer || id:ebi-a-GCST90018875	|| id:ebi-a-GCST90001394	Simple mode	30	0.0362892	0.0311288	0.253204	-0.0247233	0.0973016	1.03696	0.97558	1.10219		1.04 (0.98 to 1.10)
20	ebi-a-GCST90001394	ebi-a-GCST90018875	Lung cancer || id:ebi-a-GCST90018875	|| id:ebi-a-GCST90001394	Weighted mode	30	0.0141343	0.0119322	0.245813	-0.00925284	0.0375215	1.01423	0.99079	1.03823		1.01 (0.99 to 1.04)
21	ebi-a-GCST90001395	ebi-a-GCST90018875	Lung cancer || id:ebi-a-GCST90018875	|| id:ebi-a-GCST90001395	MR Egger	28	0.028441	0.0421661	0.505947	-0.0542045	0.111086	1.02885	0.947238	1.11749		1.03 (0.95 to 1.12)
22	ebi-a-GCST90001395	ebi-a-GCST90018875	Lung cancer || id:ebi-a-GCST90018875	|| id:ebi-a-GCST90001395	Weighted median	28	0.0180984	0.0367565	0.622447	-0.0539444	0.0901411	1.01826	0.947485	1.09433		1.02 (0.95 to 1.09)
23	ebi-a-GCST90001395	ebi-a-GCST90018875	Lung cancer || id:ebi-a-GCST90018875	|| id:ebi-a-GCST90001395	Inverse variance weighted	28	0.00743869	0.0318328	0.815233	-0.0549535	0.0698309	1.00747	0.946529	1.07233		1.01 (0.95 to 1.07)
24	ebi-a-GCST90001395	ebi-a-GCST90018875	Lung cancer || id:ebi-a-GCST90018875	|| id:ebi-a-GCST90001395	Simple mode	28	0.107534	0.0747772	0.161908	-0.0390292	0.254097	1.11353	0.961723	1.2893		1.11 (0.96 to 1.29)
25	ebi-a-GCST90001395	ebi-a-GCST90018875	Lung cancer || id:ebi-a-GCST90018875	|| id:ebi-a-GCST90001395	Weighted mode	28	0.0447561	0.0294471	0.140166	-0.0129602	0.102472	1.04577	0.987123	1.10791		1.05 (0.99 to 1.11)
26	ebi-a-GCST90001396	ebi-a-GCST90018875	Lung cancer || id:ebi-a-GCST90018875	|| id:ebi-a-GCST90001396	MR Egger	20	-0.00981882	0.0577386	0.866863	-0.122986	0.103349	0.990229	0.884276	1.10888		0.99 (0.88 to 1.11)
27	ebi-a-GCST90001396	ebi-a-GCST90018875	Lung cancer || id:ebi-a-GCST90018875	|| id:ebi-a-GCST90001396	Weighted median	20	0.0358401	0.0420819	0.394395	-0.0466404	0.118321	1.03649	0.954431	1.1256		1.04 (0.95 to 1.13)
28	ebi-a-GCST90001396	ebi-a-GCST90018875	Lung cancer || id:ebi-a-GCST90018875	|| id:ebi-a-GCST90001396	Inverse variance weighted	20	0.0389778	0.0275179	0.156643	-0.0149573	0.092913	1.03975	0.985154	1.09737		1.04 (0.99 to 1.10)
29	ebi-a-GCST90001396	ebi-a-GCST90018875	Lung cancer || id:ebi-a-GCST90018875	|| id:ebi-a-GCST90001396	Simple mode	20	0.00335846	0.0640731	0.958744	-0.122225	0.128942	1.00336	0.884949	1.13762		1.00 (0.88 to 1.14)
30	ebi-a-GCST90001396	ebi-a-GCST90018875	Lung cancer || id:ebi-a-GCST90018875	|| id:ebi-a-GCST90001396	Weighted mode	20	0.0381817	0.0434471	0.390483	-0.0469746	0.123338	1.03892	0.954112	1.13127		1.04 (0.95 to 1.13)
31	ebi-a-GCST90001397	ebi-a-GCST90018875	Lung cancer || id:ebi-a-GCST90018875	|| id:ebi-a-GCST90001397	MR Egger	37	-0.037297	0.0287341	0.202774	-0.0936158	0.0190218	0.96339	0.910633	1.0192		0.96 (0.91 to 1.02)
32	ebi-a-GCST90001397	ebi-a-GCST90018875	Lung cancer || id:ebi-a-GCST90018875	|| id:ebi-a-GCST90001397	Weighted median	37	0.003072	0.0306038	0.920043	-0.0569115	0.0630555	1.00308	0.944678	1.06509		1.00 (0.94 to 1.07)
33	ebi-a-GCST90001397	ebi-a-GCST90018875	Lung cancer || id:ebi-a-GCST90018875	|| id:ebi-a-GCST90001397	Inverse variance weighted	37	-0.0109076	0.0185257	0.556008	-0.047218	0.0254028	0.989152	0.953879	1.02573		0.99 (0.95 to 1.03)
34	ebi-a-GCST90001397	ebi-a-GCST90018875	Lung cancer || id:ebi-a-GCST90018875	|| id:ebi-a-GCST90001397	Simple mode	37	-0.0185457	0.054546	0.735831	-0.125456	0.0883645	0.981625	0.882095	1.09239		0.98 (0.88 to 1.09)
35	ebi-a-GCST90001397	ebi-a-GCST90018875	Lung cancer || id:ebi-a-GCST90018875	|| id:ebi-a-GCST90001397	Weighted mode	37	-0.00515284	0.0375157	0.891518	-0.0786835	0.0683778	0.99486	0.924332	1.07077		0.99 (0.92 to 1.07)
36	ebi-a-GCST90001398	ebi-a-GCST90018875	Lung cancer || id:ebi-a-GCST90018875	|| id:ebi-a-GCST90001398	MR Egger	24	0.0565492	0.051535	0.284378	-0.0444595	0.157558	1.05818	0.956514	1.17065		1.06 (0.96 to 1.17)
37	ebi-a-GCST90001398	ebi-a-GCST90018875	Lung cancer || id:ebi-a-GCST90018875	|| id:ebi-a-GCST90001398	Weighted median	24	0.0728181	0.0408769	0.0748469	-0.00730055	0.152937	1.07553	0.992726	1.16525		1.08 (0.99 to 1.17)
38	ebi-a-GCST90001398	ebi-a-GCST90018875	Lung cancer || id:ebi-a-GCST90018875	|| id:ebi-a-GCST90001398	Inverse variance weighted	24	0.0630066	0.0289208	0.0293622	0.00632179	0.119691	1.06503	1.00634	1.12715		1.07 (1.01 to 1.13)
39	ebi-a-GCST90001398	ebi-a-GCST90018875	Lung cancer || id:ebi-a-GCST90018875	|| id:ebi-a-GCST90001398	Simple mode	24	0.0994077	0.0659429	0.145301	-0.0298403	0.228656	1.10452	0.970601	1.25691		1.10 (0.97 to 1.26)
40	ebi-a-GCST90001398	ebi-a-GCST90018875	Lung cancer || id:ebi-a-GCST90018875	|| id:ebi-a-GCST90001398	Weighted mode	24	0.0757745	0.0481798	0.129434	-0.0186578	0.170207	1.07872	0.981515	1.18555		1.08 (0.98 to 1.19)
41	ebi-a-GCST90001399	ebi-a-GCST90018875	Lung cancer || id:ebi-a-GCST90018875	|| id:ebi-a-GCST90001399	MR Egger	30	0.0801322	0.0539784	0.148842	-0.0256655	0.18593	1.08343	0.974661	1.20434		1.08 (0.97 to 1.20)
42	ebi-a-GCST90001399	ebi-a-GCST90018875	Lung cancer || id:ebi-a-GCST90018875	|| id:ebi-a-GCST90001399	Weighted median	30	0.00298654	0.0353351	0.932643	-0.0662702	0.0722433	1.00299	0.935878	1.07492		1.00 (0.94 to 1.07)
43	ebi-a-GCST90001399	ebi-a-GCST90018875	Lung cancer || id:ebi-a-GCST90018875	|| id:ebi-a-GCST90001399	Inverse variance weighted	30	-0.0050421	0.0225292	0.82291	-0.0491992	0.039115	0.994971	0.951991	1.03989		0.99 (0.95 to 1.04)
44	ebi-a-GCST90001399	ebi-a-GCST90018875	Lung cancer || id:ebi-a-GCST90018875	|| id:ebi-a-GCST90001399	Simple mode	30	-0.0689582	0.0618261	0.273855	-0.190137	0.052221	0.933366	0.826845	1.05361		0.93 (0.83 to 1.05)
45	ebi-a-GCST90001399	ebi-a-GCST90018875	Lung cancer || id:ebi-a-GCST90018875	|| id:ebi-a-GCST90001399	Weighted mode	30	0.00180957	0.0397785	0.964028	-0.0761562	0.0797754	1.00181	0.926671	1.08304		1.00 (0.93 to 1.08)
46	ebi-a-GCST90001400	ebi-a-GCST90018875	Lung cancer || id:ebi-a-GCST90018875	|| id:ebi-a-GCST90001400	MR Egger	18	0.00435299	0.0164398	0.794558	-0.0278691	0.0365751	1.00436	0.972516	1.03725		1.00 (0.97 to 1.04)
47	ebi-a-GCST90001400	ebi-a-GCST90018875	Lung cancer || id:ebi-a-GCST90018875	|| id:ebi-a-GCST90001400	Weighted median	18	0.0112225	0.0182785	0.539235	-0.0246034	0.0470484	1.01129	0.975697	1.04817		1.01 (0.98 to 1.05)
48	ebi-a-GCST90001400	ebi-a-GCST90018875	Lung cancer || id:ebi-a-GCST90018875	|| id:ebi-a-GCST90001400	Inverse variance weighted	18	0.0159253	0.013714	0.24554	-0.010954	0.0428047	1.01605	0.989106	1.04373		1.02 (0.99 to 1.04)
49	ebi-a-GCST90001400	ebi-a-GCST90018875	Lung cancer || id:ebi-a-GCST90018875	|| id:ebi-a-GCST90001400	Simple mode	18	0.00729998	0.0363192	0.843087	-0.0638856	0.0784855	1.00733	0.938112	1.08165		1.01 (0.94 to 1.08)
50	ebi-a-GCST90001400	ebi-a-GCST90018875	Lung cancer || id:ebi-a-GCST90018875	|| id:ebi-a-GCST90001400	Weighted mode	18	0.0126412	0.0147536	0.403461	-0.0162759	0.0415583	1.01272	0.983856	1.04243		1.01 (0.98 to 1.04)
51	ebi-a-GCST90001401	ebi-a-GCST90018875	Lung cancer || id:ebi-a-GCST90018875	|| id:ebi-a-GCST90001401	MR Egger	36	-0.0300465	0.0419709	0.478948	-0.112309	0.0522165	0.9704	0.893768	1.0536		0.97 (0.89 to 1.05)
52	ebi-a-GCST90001401	ebi-a-GCST90018875	Lung cancer || id:ebi-a-GCST90018875	|| id:ebi-a-GCST90001401	Weighted median	36	0.0190884	0.0333364	0.566917	-0.0462509	0.0844276	1.01927	0.954802	1.08809		1.02 (0.95 to 1.09)
53	ebi-a-GCST90001401	ebi-a-GCST90018875	Lung cancer || id:ebi-a-GCST90018875	|| id:ebi-a-GCST90001401	Inverse variance weighted	36	0.0127769	0.0207405	0.53787	-0.0278745	0.0534283	1.01286	0.97251	1.05488		1.01 (0.97 to 1.05)
54	ebi-a-GCST90001401	ebi-a-GCST90018875	Lung cancer || id:ebi-a-GCST90018875	|| id:ebi-a-GCST90001401	Simple mode	36	0.00986279	0.0509536	0.847636	-0.0900063	0.109732	1.00991	0.913925	1.11598		1.01 (0.91 to 1.12)
55	ebi-a-GCST90001401	ebi-a-GCST90018875	Lung cancer || id:ebi-a-GCST90018875	|| id:ebi-a-GCST90001401	Weighted mode	36	0.00986279	0.0310789	0.752866	-0.0510518	0.0707774	1.00991	0.950229	1.07334		1.01 (0.95 to 1.07)
56	ebi-a-GCST90001402	ebi-a-GCST90018875	Lung cancer || id:ebi-a-GCST90018875	|| id:ebi-a-GCST90001402	MR Egger	18	0.0209979	0.0610534	0.73538	-0.0986668	0.140663	1.02122	0.906045	1.15104		1.02 (0.91 to 1.15)
57	ebi-a-GCST90001402	ebi-a-GCST90018875	Lung cancer || id:ebi-a-GCST90018875	|| id:ebi-a-GCST90001402	Weighted median	18	0.00400872	0.0429922	0.925711	-0.080256	0.0882735	1.00402	0.92288	1.09229		1.00 (0.92 to 1.09)
58	ebi-a-GCST90001402	ebi-a-GCST90018875	Lung cancer || id:ebi-a-GCST90018875	|| id:ebi-a-GCST90001402	Inverse variance weighted	18	-0.0297239	0.0358954	0.40763	-0.100079	0.040631	0.970713	0.904766	1.04147		0.97 (0.90 to 1.04)
59	ebi-a-GCST90001402	ebi-a-GCST90018875	Lung cancer || id:ebi-a-GCST90018875	|| id:ebi-a-GCST90001402	Simple mode	18	0.0431922	0.0646752	0.513205	-0.0835711	0.169956	1.04414	0.919826	1.18525		1.04 (0.92 to 1.19)
60	ebi-a-GCST90001402	ebi-a-GCST90018875	Lung cancer || id:ebi-a-GCST90018875	|| id:ebi-a-GCST90001402	Weighted mode	18	0.0267281	0.0480145	0.585009	-0.0673803	0.120836	1.02709	0.93484	1.12844		1.03 (0.93 to 1.13)
61	ebi-a-GCST90001403	ebi-a-GCST90018875	Lung cancer || id:ebi-a-GCST90018875	|| id:ebi-a-GCST90001403	MR Egger	28	-0.0147765	0.0338998	0.666515	-0.0812201	0.0516671	0.985332	0.921991	1.05303		0.99 (0.92 to 1.05)
62	ebi-a-GCST90001403	ebi-a-GCST90018875	Lung cancer || id:ebi-a-GCST90018875	|| id:ebi-a-GCST90001403	Weighted median	28	-0.0237538	0.0313774	0.449029	-0.0852535	0.0377459	0.976526	0.91828	1.03847		0.98 (0.92 to 1.04)
63	ebi-a-GCST90001403	ebi-a-GCST90018875	Lung cancer || id:ebi-a-GCST90018875	|| id:ebi-a-GCST90001403	Inverse variance weighted	28	-0.00172427	0.0215844	0.936329	-0.0440298	0.0405812	0.998277	0.956925	1.04142		1.00 (0.96 to 1.04)
64	ebi-a-GCST90001403	ebi-a-GCST90018875	Lung cancer || id:ebi-a-GCST90018875	|| id:ebi-a-GCST90001403	Simple mode	28	0.050937	0.0541758	0.355442	-0.0552476	0.157122	1.05226	0.946251	1.17014		1.05 (0.95 to 1.17)
65	ebi-a-GCST90001403	ebi-a-GCST90018875	Lung cancer || id:ebi-a-GCST90018875	|| id:ebi-a-GCST90001403	Weighted mode	28	-0.0253485	0.0306019	0.414746	-0.0853283	0.0346313	0.97497	0.918211	1.03524		0.97 (0.92 to 1.04)
66	ebi-a-GCST90001404	ebi-a-GCST90018875	Lung cancer || id:ebi-a-GCST90018875	|| id:ebi-a-GCST90001404	MR Egger	29	-5.04499e-05	0.0348048	0.998854	-0.0682679	0.068167	0.99995	0.93401	1.07054		1.00 (0.93 to 1.07)
67	ebi-a-GCST90001404	ebi-a-GCST90018875	Lung cancer || id:ebi-a-GCST90018875	|| id:ebi-a-GCST90001404	Weighted median	29	0.00476469	0.0330838	0.885486	-0.0600796	0.0696089	1.00478	0.94169	1.07209		1.00 (0.94 to 1.07)
68	ebi-a-GCST90001404	ebi-a-GCST90018875	Lung cancer || id:ebi-a-GCST90018875	|| id:ebi-a-GCST90001404	Inverse variance weighted	29	0.00618941	0.0235648	0.792817	-0.0399976	0.0523765	1.00621	0.960792	1.05377		1.01 (0.96 to 1.05)
69	ebi-a-GCST90001404	ebi-a-GCST90018875	Lung cancer || id:ebi-a-GCST90018875	|| id:ebi-a-GCST90001404	Simple mode	29	-0.0239687	0.0556991	0.670254	-0.133139	0.0852015	0.976316	0.875344	1.08894		0.98 (0.88 to 1.09)
70	ebi-a-GCST90001404	ebi-a-GCST90018875	Lung cancer || id:ebi-a-GCST90018875	|| id:ebi-a-GCST90001404	Weighted mode	29	-0.00116502	0.0295283	0.968808	-0.0590404	0.0567104	0.998836	0.942669	1.05835		1.00 (0.94 to 1.06)
71	ebi-a-GCST90001405	ebi-a-GCST90018875	Lung cancer || id:ebi-a-GCST90018875	|| id:ebi-a-GCST90001405	MR Egger	25	-0.0270457	0.0233863	0.259357	-0.0728829	0.0187914	0.973317	0.92971	1.01897		0.97 (0.93 to 1.02)
72	ebi-a-GCST90001405	ebi-a-GCST90018875	Lung cancer || id:ebi-a-GCST90018875	|| id:ebi-a-GCST90001405	Weighted median	25	0.0118852	0.0295219	0.68725	-0.0459777	0.0697481	1.01196	0.955063	1.07224		1.01 (0.96 to 1.07)
73	ebi-a-GCST90001405	ebi-a-GCST90018875	Lung cancer || id:ebi-a-GCST90018875	|| id:ebi-a-GCST90001405	Inverse variance weighted	25	-0.0026602	0.0196234	0.892167	-0.041122	0.0358016	0.997343	0.959712	1.03645		1.00 (0.96 to 1.04)
74	ebi-a-GCST90001405	ebi-a-GCST90018875	Lung cancer || id:ebi-a-GCST90018875	|| id:ebi-a-GCST90001405	Simple mode	25	0.0114076	0.0439107	0.797242	-0.0746574	0.0974725	1.01147	0.928061	1.10238		1.01 (0.93 to 1.10)
75	ebi-a-GCST90001405	ebi-a-GCST90018875	Lung cancer || id:ebi-a-GCST90018875	|| id:ebi-a-GCST90001405	Weighted mode	25	0.00707057	0.0264676	0.791643	-0.0448059	0.0589471	1.0071	0.956183	1.06072		1.01 (0.96 to 1.06)
76	ebi-a-GCST90001406	ebi-a-GCST90018875	Lung cancer || id:ebi-a-GCST90018875	|| id:ebi-a-GCST90001406	MR Egger	29	0.0803369	0.0384829	0.0464017	0.00491032	0.155763	1.08365	1.00492	1.16855		1.08 (1.00 to 1.17)
77	ebi-a-GCST90001406	ebi-a-GCST90018875	Lung cancer || id:ebi-a-GCST90018875	|| id:ebi-a-GCST90001406	Weighted median	29	0.0360839	0.0333541	0.279322	-0.0292901	0.101458	1.03674	0.971135	1.10678		1.04 (0.97 to 1.11)
78	ebi-a-GCST90001406	ebi-a-GCST90018875	Lung cancer || id:ebi-a-GCST90018875	|| id:ebi-a-GCST90001406	Inverse variance weighted	29	0.0130114	0.022812	0.568424	-0.0317001	0.0577228	1.0131	0.968797	1.05942		1.01 (0.97 to 1.06)
79	ebi-a-GCST90001406	ebi-a-GCST90018875	Lung cancer || id:ebi-a-GCST90018875	|| id:ebi-a-GCST90001406	Simple mode	29	0.000809682	0.050994	0.987444	-0.0991385	0.100758	1.00081	0.905617	1.10601		1.00 (0.91 to 1.11)
80	ebi-a-GCST90001406	ebi-a-GCST90018875	Lung cancer || id:ebi-a-GCST90018875	|| id:ebi-a-GCST90001406	Weighted mode	29	0.0453637	0.0397838	0.26384	-0.0326126	0.12334	1.04641	0.967913	1.13127		1.05 (0.97 to 1.13)
81	ebi-a-GCST90001407	ebi-a-GCST90018875	Lung cancer || id:ebi-a-GCST90018875	|| id:ebi-a-GCST90001407	MR Egger	18	-0.042555	0.0350677	0.242546	-0.111288	0.0261777	0.958338	0.894681	1.02652		0.96 (0.89 to 1.03)
82	ebi-a-GCST90001407	ebi-a-GCST90018875	Lung cancer || id:ebi-a-GCST90018875	|| id:ebi-a-GCST90001407	Weighted median	18	-0.0195737	0.032824	0.55096	-0.0839088	0.0447614	0.980617	0.919515	1.04578		0.98 (0.92 to 1.05)
83	ebi-a-GCST90001407	ebi-a-GCST90018875	Lung cancer || id:ebi-a-GCST90018875	|| id:ebi-a-GCST90001407	Inverse variance weighted	18	-0.00474628	0.0293629	0.871588	-0.0622976	0.0528051	0.995265	0.939603	1.05422		1.00 (0.94 to 1.05)
84	ebi-a-GCST90001407	ebi-a-GCST90018875	Lung cancer || id:ebi-a-GCST90018875	|| id:ebi-a-GCST90001407	Simple mode	18	0.0603367	0.0735103	0.423126	-0.0837435	0.204417	1.06219	0.919667	1.22681		1.06 (0.92 to 1.23)
85	ebi-a-GCST90001407	ebi-a-GCST90018875	Lung cancer || id:ebi-a-GCST90018875	|| id:ebi-a-GCST90001407	Weighted mode	18	-0.0276974	0.0306112	0.378209	-0.0876953	0.0323005	0.972683	0.91604	1.03283		0.97 (0.92 to 1.03)
86	ebi-a-GCST90001408	ebi-a-GCST90018875	Lung cancer || id:ebi-a-GCST90018875	|| id:ebi-a-GCST90001408	MR Egger	29	-0.026551	0.0290946	0.369545	-0.0835765	0.0304746	0.973798	0.919821	1.03094		0.97 (0.92 to 1.03)
87	ebi-a-GCST90001408	ebi-a-GCST90018875	Lung cancer || id:ebi-a-GCST90018875	|| id:ebi-a-GCST90001408	Weighted median	29	-0.0105663	0.0317595	0.739363	-0.0728148	0.0516823	0.989489	0.929773	1.05304		0.99 (0.93 to 1.05)
88	ebi-a-GCST90001408	ebi-a-GCST90018875	Lung cancer || id:ebi-a-GCST90018875	|| id:ebi-a-GCST90001408	Inverse variance weighted	29	0.00152764	0.0200691	0.939325	-0.0378078	0.0408631	1.00153	0.962898	1.04171		1.00 (0.96 to 1.04)
89	ebi-a-GCST90001408	ebi-a-GCST90018875	Lung cancer || id:ebi-a-GCST90018875	|| id:ebi-a-GCST90001408	Simple mode	29	-0.0185489	0.0520563	0.724269	-0.120579	0.0834814	0.981622	0.886407	1.08707		0.98 (0.89 to 1.09)
90	ebi-a-GCST90001408	ebi-a-GCST90018875	Lung cancer || id:ebi-a-GCST90018875	|| id:ebi-a-GCST90001408	Weighted mode	29	-0.0022611	0.0411821	0.956604	-0.082978	0.0784559	0.997741	0.920371	1.08162		1.00 (0.92 to 1.08)
91	ebi-a-GCST90001409	ebi-a-GCST90018875	Lung cancer || id:ebi-a-GCST90018875	|| id:ebi-a-GCST90001409	MR Egger	24	-0.0111988	0.0287838	0.700968	-0.0676149	0.0452174	0.988864	0.93462	1.04626		0.99 (0.93 to 1.05)
92	ebi-a-GCST90001409	ebi-a-GCST90018875	Lung cancer || id:ebi-a-GCST90018875	|| id:ebi-a-GCST90001409	Weighted median	24	-0.00279802	0.0327542	0.931924	-0.0669963	0.0614003	0.997206	0.935199	1.06332		1.00 (0.94 to 1.06)
93	ebi-a-GCST90001409	ebi-a-GCST90018875	Lung cancer || id:ebi-a-GCST90018875	|| id:ebi-a-GCST90001409	Inverse variance weighted	24	-0.000850664	0.0211772	0.967958	-0.0423579	0.0406566	0.99915	0.958527	1.04149		1.00 (0.96 to 1.04)
94	ebi-a-GCST90001409	ebi-a-GCST90018875	Lung cancer || id:ebi-a-GCST90018875	|| id:ebi-a-GCST90001409	Simple mode	24	-0.00866576	0.0448331	0.848429	-0.0965387	0.0792072	0.991372	0.907975	1.08243		0.99 (0.91 to 1.08)
95	ebi-a-GCST90001409	ebi-a-GCST90018875	Lung cancer || id:ebi-a-GCST90018875	|| id:ebi-a-GCST90001409	Weighted mode	24	-0.00317759	0.0257146	0.902728	-0.0535782	0.047223	0.996827	0.947832	1.04836		1.00 (0.95 to 1.05)
96	ebi-a-GCST90001410	ebi-a-GCST90018875	Lung cancer || id:ebi-a-GCST90018875	|| id:ebi-a-GCST90001410	MR Egger	19	-0.0679554	0.0749423	0.377202	-0.214842	0.0789314	0.934302	0.806669	1.08213		0.93 (0.81 to 1.08)
97	ebi-a-GCST90001410	ebi-a-GCST90018875	Lung cancer || id:ebi-a-GCST90018875	|| id:ebi-a-GCST90001410	Weighted median	19	0.0696827	0.048982	0.154847	-0.0263221	0.165688	1.07217	0.974021	1.1802		1.07 (0.97 to 1.18)
98	ebi-a-GCST90001410	ebi-a-GCST90018875	Lung cancer || id:ebi-a-GCST90018875	|| id:ebi-a-GCST90001410	Inverse variance weighted	19	0.0606837	0.0363296	0.0948475	-0.0105224	0.13189	1.06256	0.989533	1.14098		1.06 (0.99 to 1.14)
99	ebi-a-GCST90001410	ebi-a-GCST90018875	Lung cancer || id:ebi-a-GCST90018875	|| id:ebi-a-GCST90001410	Simple mode	19	0.00981007	0.0845085	0.908871	-0.155827	0.175447	1.00986	0.855708	1.19178		1.01 (0.86 to 1.19)
100	ebi-a-GCST90001410	ebi-a-GCST90018875	Lung cancer || id:ebi-a-GCST90018875	|| id:ebi-a-GCST90001410	Weighted mode	19	0.0577015	0.0747332	0.450074	-0.0887755	0.204178	1.0594	0.915051	1.22652		1.06 (0.92 to 1.23)
101	ebi-a-GCST90001411	ebi-a-GCST90018875	Lung cancer || id:ebi-a-GCST90018875	|| id:ebi-a-GCST90001411	MR Egger	25	-0.106285	0.0866835	0.232556	-0.276185	0.0636145	0.899168	0.758673	1.06568		0.90 (0.76 to 1.07)
102	ebi-a-GCST90001411	ebi-a-GCST90018875	Lung cancer || id:ebi-a-GCST90018875	|| id:ebi-a-GCST90001411	Weighted median	25	0.051556	0.0438053	0.239222	-0.0343024	0.137414	1.05291	0.966279	1.1473		1.05 (0.97 to 1.15)
103	ebi-a-GCST90001411	ebi-a-GCST90018875	Lung cancer || id:ebi-a-GCST90018875	|| id:ebi-a-GCST90001411	Inverse variance weighted	25	-0.0125391	0.0417074	0.763686	-0.0942856	0.0692074	0.987539	0.910023	1.07166		0.99 (0.91 to 1.07)
104	ebi-a-GCST90001411	ebi-a-GCST90018875	Lung cancer || id:ebi-a-GCST90018875	|| id:ebi-a-GCST90001411	Simple mode	25	0.0386324	0.0692211	0.581945	-0.097041	0.174306	1.03939	0.907519	1.19042		1.04 (0.91 to 1.19)
105	ebi-a-GCST90001411	ebi-a-GCST90018875	Lung cancer || id:ebi-a-GCST90018875	|| id:ebi-a-GCST90001411	Weighted mode	25	0.0472818	0.0522493	0.374499	-0.0551268	0.14969	1.04842	0.946365	1.16147		1.05 (0.95 to 1.16)
106	ebi-a-GCST90001412	ebi-a-GCST90018875	Lung cancer || id:ebi-a-GCST90018875	|| id:ebi-a-GCST90001412	MR Egger	31	0.123203	0.0611574	0.0533124	0.00333396	0.243071	1.13111	1.00334	1.27516		1.13 (1.00 to 1.28)
107	ebi-a-GCST90001412	ebi-a-GCST90018875	Lung cancer || id:ebi-a-GCST90018875	|| id:ebi-a-GCST90001412	Weighted median	31	0.0217149	0.0388181	0.575888	-0.0543685	0.0977982	1.02195	0.947083	1.10274		1.02 (0.95 to 1.10)
108	ebi-a-GCST90001412	ebi-a-GCST90018875	Lung cancer || id:ebi-a-GCST90018875	|| id:ebi-a-GCST90001412	Inverse variance weighted	31	0.0100987	0.0303347	0.739203	-0.0493573	0.0695546	1.01015	0.951841	1.07203		1.01 (0.95 to 1.07)
109	ebi-a-GCST90001412	ebi-a-GCST90018875	Lung cancer || id:ebi-a-GCST90018875	|| id:ebi-a-GCST90001412	Simple mode	31	-0.0138183	0.0671843	0.838432	-0.145499	0.117863	0.986277	0.86459	1.12509		0.99 (0.86 to 1.13)
110	ebi-a-GCST90001412	ebi-a-GCST90018875	Lung cancer || id:ebi-a-GCST90018875	|| id:ebi-a-GCST90001412	Weighted mode	31	0.0337127	0.0473475	0.481949	-0.0590884	0.126514	1.03429	0.942623	1.13487		1.03 (0.94 to 1.13)
111	ebi-a-GCST90001413	ebi-a-GCST90018875	Lung cancer || id:ebi-a-GCST90018875	|| id:ebi-a-GCST90001413	MR Egger	19	-0.0132729	0.0245923	0.596393	-0.0614738	0.0349281	0.986815	0.940378	1.03555		0.99 (0.94 to 1.04)
112	ebi-a-GCST90001413	ebi-a-GCST90018875	Lung cancer || id:ebi-a-GCST90018875	|| id:ebi-a-GCST90001413	Weighted median	19	-0.044568	0.0272803	0.102321	-0.0980374	0.00890144	0.956411	0.906615	1.00894		0.96 (0.91 to 1.01)
113	ebi-a-GCST90001413	ebi-a-GCST90018875	Lung cancer || id:ebi-a-GCST90018875	|| id:ebi-a-GCST90001413	Inverse variance weighted	19	-0.0105147	0.019458	0.588938	-0.0486524	0.0276231	0.98954	0.952512	1.02801		0.99 (0.95 to 1.03)
114	ebi-a-GCST90001413	ebi-a-GCST90018875	Lung cancer || id:ebi-a-GCST90018875	|| id:ebi-a-GCST90001413	Simple mode	19	-0.0494123	0.0420961	0.255774	-0.131921	0.033096	0.951789	0.87641	1.03365		0.95 (0.88 to 1.03)
115	ebi-a-GCST90001413	ebi-a-GCST90018875	Lung cancer || id:ebi-a-GCST90018875	|| id:ebi-a-GCST90001413	Weighted mode	19	-0.0307869	0.026695	0.263879	-0.0831091	0.0215353	0.969682	0.920251	1.02177		0.97 (0.92 to 1.02)
116	ebi-a-GCST90001414	ebi-a-GCST90018875	Lung cancer || id:ebi-a-GCST90018875	|| id:ebi-a-GCST90001414	MR Egger	19	-0.0348485	0.0574782	0.552333	-0.147506	0.0778089	0.965752	0.862857	1.08092		0.97 (0.86 to 1.08)
117	ebi-a-GCST90001414	ebi-a-GCST90018875	Lung cancer || id:ebi-a-GCST90018875	|| id:ebi-a-GCST90001414	Weighted median	19	-0.0192123	0.0403865	0.63428	-0.0983698	0.0599452	0.980971	0.906314	1.06178		0.98 (0.91 to 1.06)
118	ebi-a-GCST90001414	ebi-a-GCST90018875	Lung cancer || id:ebi-a-GCST90018875	|| id:ebi-a-GCST90001414	Inverse variance weighted	19	-0.0321541	0.0292131	0.271037	-0.0894118	0.0251035	0.968357	0.914469	1.02542		0.97 (0.91 to 1.03)
119	ebi-a-GCST90001414	ebi-a-GCST90018875	Lung cancer || id:ebi-a-GCST90018875	|| id:ebi-a-GCST90001414	Simple mode	19	0.0191424	0.0649166	0.771462	-0.108094	0.146379	1.01933	0.897543	1.15763		1.02 (0.90 to 1.16)
120	ebi-a-GCST90001414	ebi-a-GCST90018875	Lung cancer || id:ebi-a-GCST90018875	|| id:ebi-a-GCST90001414	Weighted mode	19	-0.0220912	0.055855	0.697116	-0.131567	0.0873847	0.978151	0.87672	1.09132		0.98 (0.88 to 1.09)
121	ebi-a-GCST90001415	ebi-a-GCST90018875	Lung cancer || id:ebi-a-GCST90018875	|| id:ebi-a-GCST90001415	MR Egger	20	-0.0402515	0.0348374	0.26303	-0.108533	0.0280299	0.960548	0.897149	1.02843		0.96 (0.90 to 1.03)
122	ebi-a-GCST90001415	ebi-a-GCST90018875	Lung cancer || id:ebi-a-GCST90018875	|| id:ebi-a-GCST90001415	Weighted median	20	-0.0121968	0.0372108	0.743081	-0.0851299	0.0607363	0.987877	0.918393	1.06262		0.99 (0.92 to 1.06)
123	ebi-a-GCST90001415	ebi-a-GCST90018875	Lung cancer || id:ebi-a-GCST90018875	|| id:ebi-a-GCST90001415	Inverse variance weighted	20	-0.0127668	0.0242417	0.598437	-0.0602805	0.0347468	0.987314	0.9415	1.03536		0.99 (0.94 to 1.04)
124	ebi-a-GCST90001415	ebi-a-GCST90018875	Lung cancer || id:ebi-a-GCST90018875	|| id:ebi-a-GCST90001415	Simple mode	20	-0.008605	0.0632341	0.893188	-0.132544	0.115334	0.991432	0.875865	1.12225		0.99 (0.88 to 1.12)
125	ebi-a-GCST90001415	ebi-a-GCST90018875	Lung cancer || id:ebi-a-GCST90018875	|| id:ebi-a-GCST90001415	Weighted mode	20	-0.0198501	0.0355583	0.583199	-0.0895443	0.0498441	0.980346	0.914348	1.05111		0.98 (0.91 to 1.05)
126	ebi-a-GCST90001416	ebi-a-GCST90018875	Lung cancer || id:ebi-a-GCST90018875	|| id:ebi-a-GCST90001416	MR Egger	24	0.003237	0.0150693	0.831896	-0.0262989	0.0327729	1.00324	0.974044	1.03332		1.00 (0.97 to 1.03)
127	ebi-a-GCST90001416	ebi-a-GCST90018875	Lung cancer || id:ebi-a-GCST90018875	|| id:ebi-a-GCST90001416	Weighted median	24	0.00983841	0.0161692	0.542879	-0.0218533	0.0415301	1.00989	0.978384	1.0424		1.01 (0.98 to 1.04)
128	ebi-a-GCST90001416	ebi-a-GCST90018875	Lung cancer || id:ebi-a-GCST90018875	|| id:ebi-a-GCST90001416	Inverse variance weighted	24	0.00654332	0.0127234	0.607059	-0.0183945	0.0314811	1.00656	0.981774	1.03198		1.01 (0.98 to 1.03)
129	ebi-a-GCST90001416	ebi-a-GCST90018875	Lung cancer || id:ebi-a-GCST90018875	|| id:ebi-a-GCST90001416	Simple mode	24	0.00126682	0.03621	0.972393	-0.0697047	0.0722384	1.00127	0.932669	1.07491		1.00 (0.93 to 1.07)
130	ebi-a-GCST90001416	ebi-a-GCST90018875	Lung cancer || id:ebi-a-GCST90018875	|| id:ebi-a-GCST90001416	Weighted mode	24	0.00637459	0.014068	0.654703	-0.0211986	0.0339478	1.00639	0.979024	1.03453		1.01 (0.98 to 1.03)
131	ebi-a-GCST90001417	ebi-a-GCST90018875	Lung cancer || id:ebi-a-GCST90018875	|| id:ebi-a-GCST90001417	MR Egger	31	-0.0285545	0.041045	0.492162	-0.109003	0.0518936	0.971849	0.896728	1.05326		0.97 (0.90 to 1.05)
132	ebi-a-GCST90001417	ebi-a-GCST90018875	Lung cancer || id:ebi-a-GCST90018875	|| id:ebi-a-GCST90001417	Weighted median	31	0.00432984	0.0361915	0.904771	-0.0666056	0.0752653	1.00434	0.935564	1.07817		1.00 (0.94 to 1.08)
133	ebi-a-GCST90001417	ebi-a-GCST90018875	Lung cancer || id:ebi-a-GCST90018875	|| id:ebi-a-GCST90001417	Inverse variance weighted	31	-0.0119341	0.0245614	0.627045	-0.0600744	0.0362061	0.988137	0.941694	1.03687		0.99 (0.94 to 1.04)
134	ebi-a-GCST90001417	ebi-a-GCST90018875	Lung cancer || id:ebi-a-GCST90018875	|| id:ebi-a-GCST90001417	Simple mode	31	0.0374579	0.0632759	0.558301	-0.0865628	0.161479	1.03817	0.917078	1.17525		1.04 (0.92 to 1.18)
135	ebi-a-GCST90001417	ebi-a-GCST90018875	Lung cancer || id:ebi-a-GCST90018875	|| id:ebi-a-GCST90001417	Weighted mode	31	0.0401899	0.0506366	0.433608	-0.0590579	0.139438	1.04101	0.942652	1.14963		1.04 (0.94 to 1.15)
136	ebi-a-GCST90001418	ebi-a-GCST90018875	Lung cancer || id:ebi-a-GCST90018875	|| id:ebi-a-GCST90001418	MR Egger	28	-0.0376929	0.0312588	0.23874	-0.0989601	0.0235743	0.963009	0.905779	1.02385		0.96 (0.91 to 1.02)
137	ebi-a-GCST90001418	ebi-a-GCST90018875	Lung cancer || id:ebi-a-GCST90018875	|| id:ebi-a-GCST90001418	Weighted median	28	-0.0360482	0.0340013	0.289053	-0.102691	0.0305943	0.964594	0.902406	1.03107		0.96 (0.90 to 1.03)
138	ebi-a-GCST90001418	ebi-a-GCST90018875	Lung cancer || id:ebi-a-GCST90018875	|| id:ebi-a-GCST90001418	Inverse variance weighted	28	-0.0291239	0.0234597	0.214442	-0.0751049	0.0168571	0.971296	0.927646	1.017		0.97 (0.93 to 1.02)
139	ebi-a-GCST90001418	ebi-a-GCST90018875	Lung cancer || id:ebi-a-GCST90018875	|| id:ebi-a-GCST90001418	Simple mode	28	0.0324661	0.0685415	0.639543	-0.101875	0.166807	1.033	0.903142	1.18153		1.03 (0.90 to 1.18)
140	ebi-a-GCST90001418	ebi-a-GCST90018875	Lung cancer || id:ebi-a-GCST90018875	|| id:ebi-a-GCST90001418	Weighted mode	28	-0.0319322	0.0309154	0.310819	-0.0925265	0.028662	0.968572	0.911625	1.02908		0.97 (0.91 to 1.03)
141	ebi-a-GCST90001419	ebi-a-GCST90018875	Lung cancer || id:ebi-a-GCST90018875	|| id:ebi-a-GCST90001419	MR Egger	19	-0.0471445	0.0409276	0.265306	-0.127363	0.0330737	0.95395	0.880414	1.03363		0.95 (0.88 to 1.03)
142	ebi-a-GCST90001419	ebi-a-GCST90018875	Lung cancer || id:ebi-a-GCST90018875	|| id:ebi-a-GCST90001419	Weighted median	19	-0.0174482	0.0344594	0.612618	-0.0849886	0.0500922	0.982703	0.918523	1.05137		0.98 (0.92 to 1.05)
143	ebi-a-GCST90001419	ebi-a-GCST90018875	Lung cancer || id:ebi-a-GCST90018875	|| id:ebi-a-GCST90001419	Inverse variance weighted	19	-0.00912534	0.02409	0.704835	-0.0563417	0.038091	0.990916	0.945216	1.03883		0.99 (0.95 to 1.04)
144	ebi-a-GCST90001419	ebi-a-GCST90018875	Lung cancer || id:ebi-a-GCST90018875	|| id:ebi-a-GCST90001419	Simple mode	19	-0.00410765	0.0495885	0.934897	-0.101301	0.0930858	0.995901	0.903661	1.09756		1.00 (0.90 to 1.10)
145	ebi-a-GCST90001419	ebi-a-GCST90018875	Lung cancer || id:ebi-a-GCST90018875	|| id:ebi-a-GCST90001419	Weighted mode	19	-0.0257378	0.0345454	0.465863	-0.0934468	0.0419712	0.974591	0.910786	1.04286		0.97 (0.91 to 1.04)
146	ebi-a-GCST90001420	ebi-a-GCST90018875	Lung cancer || id:ebi-a-GCST90018875	|| id:ebi-a-GCST90001420	MR Egger	22	-0.00955682	0.0269915	0.726994	-0.0624602	0.0433466	0.990489	0.93945	1.0443		0.99 (0.94 to 1.04)
147	ebi-a-GCST90001420	ebi-a-GCST90018875	Lung cancer || id:ebi-a-GCST90018875	|| id:ebi-a-GCST90001420	Weighted median	22	0.0269363	0.0351194	0.443087	-0.0418978	0.0957703	1.0273	0.958968	1.10051		1.03 (0.96 to 1.10)
148	ebi-a-GCST90001420	ebi-a-GCST90018875	Lung cancer || id:ebi-a-GCST90018875	|| id:ebi-a-GCST90001420	Inverse variance weighted	22	0.0165538	0.0210936	0.432585	-0.0247897	0.0578973	1.01669	0.975515	1.05961		1.02 (0.98 to 1.06)
149	ebi-a-GCST90001420	ebi-a-GCST90018875	Lung cancer || id:ebi-a-GCST90018875	|| id:ebi-a-GCST90001420	Simple mode	22	0.115966	0.0604142	0.068608	-0.00244544	0.234378	1.12296	0.997558	1.26412		1.12 (1.00 to 1.26)
150	ebi-a-GCST90001420	ebi-a-GCST90018875	Lung cancer || id:ebi-a-GCST90018875	|| id:ebi-a-GCST90001420	Weighted mode	22	0.0426948	0.0312427	0.18622	-0.0185409	0.103931	1.04362	0.98163	1.10952		1.04 (0.98 to 1.11)
151	ebi-a-GCST90001421	ebi-a-GCST90018875	Lung cancer || id:ebi-a-GCST90018875	|| id:ebi-a-GCST90001421	MR Egger	29	0.0131798	0.0119708	0.280615	-0.0102829	0.0366426	1.01327	0.98977	1.03732		1.01 (0.99 to 1.04)
152	ebi-a-GCST90001421	ebi-a-GCST90018875	Lung cancer || id:ebi-a-GCST90018875	|| id:ebi-a-GCST90001421	Weighted median	29	0.0137342	0.0115537	0.234547	-0.00891109	0.0363796	1.01383	0.991128	1.03705		1.01 (0.99 to 1.04)
153	ebi-a-GCST90001421	ebi-a-GCST90018875	Lung cancer || id:ebi-a-GCST90018875	|| id:ebi-a-GCST90001421	Inverse variance weighted	29	0.0153814	0.00989568	0.120099	-0.00401412	0.0347769	1.0155	0.995994	1.03539		1.02 (1.00 to 1.04)
154	ebi-a-GCST90001421	ebi-a-GCST90018875	Lung cancer || id:ebi-a-GCST90018875	|| id:ebi-a-GCST90001421	Simple mode	29	-0.00978518	0.0459429	0.832881	-0.0998333	0.080263	0.990263	0.904988	1.08357		0.99 (0.90 to 1.08)
155	ebi-a-GCST90001421	ebi-a-GCST90018875	Lung cancer || id:ebi-a-GCST90018875	|| id:ebi-a-GCST90001421	Weighted mode	29	0.0137911	0.0100331	0.180171	-0.00587383	0.0334559	1.01389	0.994143	1.03402		1.01 (0.99 to 1.03)
156	ebi-a-GCST90001422	ebi-a-GCST90018875	Lung cancer || id:ebi-a-GCST90018875	|| id:ebi-a-GCST90001422	MR Egger	27	-0.0502036	0.0257663	0.0626739	-0.100706	0.000298407	0.951036	0.904199	1.0003		0.95 (0.90 to 1.00)
157	ebi-a-GCST90001422	ebi-a-GCST90018875	Lung cancer || id:ebi-a-GCST90018875	|| id:ebi-a-GCST90001422	Weighted median	27	-0.0146263	0.0230791	0.526246	-0.0598612	0.0306087	0.98548	0.941895	1.03108		0.99 (0.94 to 1.03)
158	ebi-a-GCST90001422	ebi-a-GCST90018875	Lung cancer || id:ebi-a-GCST90018875	|| id:ebi-a-GCST90001422	Inverse variance weighted	27	0.00290832	0.0204839	0.887095	-0.0372402	0.0430568	1.00291	0.963445	1.044		1.00 (0.96 to 1.04)
159	ebi-a-GCST90001422	ebi-a-GCST90018875	Lung cancer || id:ebi-a-GCST90018875	|| id:ebi-a-GCST90001422	Simple mode	27	-0.0144204	0.0406804	0.725838	-0.0941541	0.0653133	0.985683	0.910143	1.06749		0.99 (0.91 to 1.07)
160	ebi-a-GCST90001422	ebi-a-GCST90018875	Lung cancer || id:ebi-a-GCST90018875	|| id:ebi-a-GCST90001422	Weighted mode	27	-0.0144204	0.0214681	0.507692	-0.0564979	0.0276571	0.985683	0.945068	1.02804		0.99 (0.95 to 1.03)
161	ebi-a-GCST90001423	ebi-a-GCST90018875	Lung cancer || id:ebi-a-GCST90018875	|| id:ebi-a-GCST90001423	MR Egger	18	-0.0712815	0.0826769	0.401332	-0.233328	0.0907651	0.9312	0.791894	1.09501		0.93 (0.79 to 1.10)
162	ebi-a-GCST90001423	ebi-a-GCST90018875	Lung cancer || id:ebi-a-GCST90018875	|| id:ebi-a-GCST90001423	Weighted median	18	-0.0333347	0.0478982	0.486461	-0.127215	0.0605458	0.967215	0.880544	1.06242		0.97 (0.88 to 1.06)
163	ebi-a-GCST90001423	ebi-a-GCST90018875	Lung cancer || id:ebi-a-GCST90018875	|| id:ebi-a-GCST90001423	Inverse variance weighted	18	-0.0254707	0.0342093	0.45654	-0.0925209	0.0415795	0.974851	0.91163	1.04246		0.97 (0.91 to 1.04)
164	ebi-a-GCST90001423	ebi-a-GCST90018875	Lung cancer || id:ebi-a-GCST90018875	|| id:ebi-a-GCST90001423	Simple mode	18	-0.0161186	0.0701493	0.821008	-0.153611	0.121374	0.984011	0.857605	1.12905		0.98 (0.86 to 1.13)
165	ebi-a-GCST90001423	ebi-a-GCST90018875	Lung cancer || id:ebi-a-GCST90018875	|| id:ebi-a-GCST90001423	Weighted mode	18	-0.0330918	0.0595332	0.585552	-0.149777	0.0835932	0.96745	0.8609	1.08719		0.97 (0.86 to 1.09)
166	ebi-a-GCST90001424	ebi-a-GCST90018875	Lung cancer || id:ebi-a-GCST90018875	|| id:ebi-a-GCST90001424	MR Egger	22	-0.0496078	0.0286587	0.0988539	-0.105779	0.00656322	0.951603	0.899624	1.00658		0.95 (0.90 to 1.01)
167	ebi-a-GCST90001424	ebi-a-GCST90018875	Lung cancer || id:ebi-a-GCST90018875	|| id:ebi-a-GCST90001424	Weighted median	22	-0.0526478	0.03276	0.108038	-0.116857	0.0115618	0.948714	0.889712	1.01163		0.95 (0.89 to 1.01)
168	ebi-a-GCST90001424	ebi-a-GCST90018875	Lung cancer || id:ebi-a-GCST90018875	|| id:ebi-a-GCST90001424	Inverse variance weighted	22	-0.0270249	0.0218976	0.217147	-0.0699442	0.0158944	0.973337	0.932446	1.01602		0.97 (0.93 to 1.02)
169	ebi-a-GCST90001424	ebi-a-GCST90018875	Lung cancer || id:ebi-a-GCST90018875	|| id:ebi-a-GCST90001424	Simple mode	22	-0.0168024	0.0552055	0.763849	-0.125005	0.0914004	0.983338	0.882492	1.09571		0.98 (0.88 to 1.10)
170	ebi-a-GCST90001424	ebi-a-GCST90018875	Lung cancer || id:ebi-a-GCST90018875	|| id:ebi-a-GCST90001424	Weighted mode	22	-0.0309413	0.0301827	0.316965	-0.0900995	0.0282169	0.969532	0.91384	1.02862		0.97 (0.91 to 1.03)
171	ebi-a-GCST90001425	ebi-a-GCST90018875	Lung cancer || id:ebi-a-GCST90018875	|| id:ebi-a-GCST90001425	MR Egger	34	-0.0485072	0.0231337	0.0440006	-0.0938493	-0.00316514	0.95265	0.91042	0.99684		0.95 (0.91 to 1.00)
172	ebi-a-GCST90001425	ebi-a-GCST90018875	Lung cancer || id:ebi-a-GCST90018875	|| id:ebi-a-GCST90001425	Weighted median	34	-0.0508191	0.0268973	0.0588413	-0.103538	0.00189956	0.950451	0.901642	1.0019		0.95 (0.90 to 1.00)
173	ebi-a-GCST90001425	ebi-a-GCST90018875	Lung cancer || id:ebi-a-GCST90018875	|| id:ebi-a-GCST90001425	Inverse variance weighted	34	-0.0166005	0.0178123	0.351351	-0.0515126	0.0183115	0.983536	0.949792	1.01848		0.98 (0.95 to 1.02)
174	ebi-a-GCST90001425	ebi-a-GCST90018875	Lung cancer || id:ebi-a-GCST90018875	|| id:ebi-a-GCST90001425	Simple mode	34	0.0896493	0.0552174	0.113983	-0.0185768	0.197875	1.09379	0.981595	1.21881		1.09 (0.98 to 1.22)
175	ebi-a-GCST90001425	ebi-a-GCST90018875	Lung cancer || id:ebi-a-GCST90018875	|| id:ebi-a-GCST90001425	Weighted mode	34	-0.0523876	0.0269816	0.0607628	-0.105272	0.00049626	0.948961	0.90008	1.0005		0.95 (0.90 to 1.00)
176	ebi-a-GCST90001426	ebi-a-GCST90018875	Lung cancer || id:ebi-a-GCST90018875	|| id:ebi-a-GCST90001426	MR Egger	32	0.0027612	0.0274752	0.920618	-0.0510903	0.0566127	1.00277	0.950193	1.05825		1.00 (0.95 to 1.06)
177	ebi-a-GCST90001426	ebi-a-GCST90018875	Lung cancer || id:ebi-a-GCST90018875	|| id:ebi-a-GCST90001426	Weighted median	32	0.022682	0.0319346	0.477541	-0.0399099	0.0852739	1.02294	0.960876	1.08902		1.02 (0.96 to 1.09)
178	ebi-a-GCST90001426	ebi-a-GCST90018875	Lung cancer || id:ebi-a-GCST90018875	|| id:ebi-a-GCST90001426	Inverse variance weighted	32	0.0165726	0.0203841	0.416209	-0.0233803	0.0565255	1.01671	0.976891	1.05815		1.02 (0.98 to 1.06)
179	ebi-a-GCST90001426	ebi-a-GCST90018875	Lung cancer || id:ebi-a-GCST90018875	|| id:ebi-a-GCST90001426	Simple mode	32	0.00267641	0.0536246	0.960514	-0.102428	0.107781	1.00268	0.902643	1.1138		1.00 (0.90 to 1.11)
180	ebi-a-GCST90001426	ebi-a-GCST90018875	Lung cancer || id:ebi-a-GCST90018875	|| id:ebi-a-GCST90001426	Weighted mode	32	0.00559455	0.0291734	0.849174	-0.0515854	0.0627745	1.00561	0.949723	1.06479		1.01 (0.95 to 1.06)
181	ebi-a-GCST90001427	ebi-a-GCST90018875	Lung cancer || id:ebi-a-GCST90018875	|| id:ebi-a-GCST90001427	MR Egger	32	0.0102578	0.0385064	0.791761	-0.0652148	0.0857303	1.01031	0.936866	1.08951		1.01 (0.94 to 1.09)
182	ebi-a-GCST90001427	ebi-a-GCST90018875	Lung cancer || id:ebi-a-GCST90018875	|| id:ebi-a-GCST90001427	Weighted median	32	0.0305927	0.0354392	0.388003	-0.0388681	0.100053	1.03107	0.961878	1.10523		1.03 (0.96 to 1.11)
183	ebi-a-GCST90001427	ebi-a-GCST90018875	Lung cancer || id:ebi-a-GCST90018875	|| id:ebi-a-GCST90001427	Inverse variance weighted	32	0.00654512	0.0235284	0.780874	-0.0395705	0.0526607	1.00657	0.961202	1.05407		1.01 (0.96 to 1.05)
184	ebi-a-GCST90001427	ebi-a-GCST90018875	Lung cancer || id:ebi-a-GCST90018875	|| id:ebi-a-GCST90001427	Simple mode	32	-0.0269522	0.0677816	0.693626	-0.159804	0.1059	0.973408	0.852311	1.11171		0.97 (0.85 to 1.11)
185	ebi-a-GCST90001427	ebi-a-GCST90018875	Lung cancer || id:ebi-a-GCST90018875	|| id:ebi-a-GCST90001427	Weighted mode	32	0.0302264	0.0418462	0.475511	-0.0517922	0.112245	1.03069	0.949526	1.11879		1.03 (0.95 to 1.12)
186	ebi-a-GCST90001428	ebi-a-GCST90018875	Lung cancer || id:ebi-a-GCST90018875	|| id:ebi-a-GCST90001428	MR Egger	27	0.042779	0.0213258	0.0557941	0.000980467	0.0845775	1.04371	1.00098	1.08826		1.04 (1.00 to 1.09)
187	ebi-a-GCST90001428	ebi-a-GCST90018875	Lung cancer || id:ebi-a-GCST90018875	|| id:ebi-a-GCST90001428	Weighted median	27	0.0489455	0.023285	0.035552	0.00330681	0.0945842	1.05016	1.00331	1.0992		1.05 (1.00 to 1.10)
188	ebi-a-GCST90001428	ebi-a-GCST90018875	Lung cancer || id:ebi-a-GCST90018875	|| id:ebi-a-GCST90001428	Inverse variance weighted	27	0.046103	0.0167746	0.00598887	0.0132249	0.0789811	1.04718	1.01331	1.08218		1.05 (1.01 to 1.08)
189	ebi-a-GCST90001428	ebi-a-GCST90018875	Lung cancer || id:ebi-a-GCST90018875	|| id:ebi-a-GCST90001428	Simple mode	27	0.103065	0.0386577	0.0130197	0.0272957	0.178834	1.10856	1.02767	1.19582		1.11 (1.03 to 1.20)
190	ebi-a-GCST90001428	ebi-a-GCST90018875	Lung cancer || id:ebi-a-GCST90018875	|| id:ebi-a-GCST90001428	Weighted mode	27	0.0423195	0.0215694	0.060548	4.3541e-05	0.0845955	1.04323	1.00004	1.08828		1.04 (1.00 to 1.09)
191	ebi-a-GCST90001429	ebi-a-GCST90018875	Lung cancer || id:ebi-a-GCST90018875	|| id:ebi-a-GCST90001429	MR Egger	26	0.0543916	0.0487232	0.275329	-0.0411058	0.149889	1.0559	0.959728	1.16171		1.06 (0.96 to 1.16)
192	ebi-a-GCST90001429	ebi-a-GCST90018875	Lung cancer || id:ebi-a-GCST90018875	|| id:ebi-a-GCST90001429	Weighted median	26	0.0398324	0.0365872	0.276287	-0.0318786	0.111543	1.04064	0.968624	1.118		1.04 (0.97 to 1.12)
193	ebi-a-GCST90001429	ebi-a-GCST90018875	Lung cancer || id:ebi-a-GCST90018875	|| id:ebi-a-GCST90001429	Inverse variance weighted	26	0.0189072	0.0245229	0.440706	-0.0291577	0.0669722	1.01909	0.971263	1.06927		1.02 (0.97 to 1.07)
194	ebi-a-GCST90001429	ebi-a-GCST90018875	Lung cancer || id:ebi-a-GCST90018875	|| id:ebi-a-GCST90001429	Simple mode	26	0.0365641	0.0695602	0.603765	-0.0997738	0.172902	1.03724	0.905042	1.18875		1.04 (0.91 to 1.19)
195	ebi-a-GCST90001429	ebi-a-GCST90018875	Lung cancer || id:ebi-a-GCST90018875	|| id:ebi-a-GCST90001429	Weighted mode	26	0.0647824	0.0569863	0.266399	-0.0469108	0.176476	1.06693	0.954173	1.19301		1.07 (0.95 to 1.19)
196	ebi-a-GCST90001430	ebi-a-GCST90018875	Lung cancer || id:ebi-a-GCST90018875	|| id:ebi-a-GCST90001430	MR Egger	39	-0.0337004	0.0239495	0.16773	-0.0806414	0.0132406	0.966861	0.922524	1.01333		0.97 (0.92 to 1.01)
197	ebi-a-GCST90001430	ebi-a-GCST90018875	Lung cancer || id:ebi-a-GCST90018875	|| id:ebi-a-GCST90001430	Weighted median	39	-0.00432014	0.0246687	0.86098	-0.0526708	0.0440306	0.995689	0.948692	1.04501		1.00 (0.95 to 1.05)
198	ebi-a-GCST90001430	ebi-a-GCST90018875	Lung cancer || id:ebi-a-GCST90018875	|| id:ebi-a-GCST90001430	Inverse variance weighted	39	-0.0107682	0.0180795	0.551442	-0.046204	0.0246677	0.98929	0.954847	1.02497		0.99 (0.95 to 1.02)
199	ebi-a-GCST90001430	ebi-a-GCST90018875	Lung cancer || id:ebi-a-GCST90018875	|| id:ebi-a-GCST90001430	Simple mode	39	0.0255273	0.0435917	0.561607	-0.0599124	0.110967	1.02586	0.941847	1.11736		1.03 (0.94 to 1.12)
200	ebi-a-GCST90001430	ebi-a-GCST90018875	Lung cancer || id:ebi-a-GCST90018875	|| id:ebi-a-GCST90001430	Weighted mode	39	-0.0145146	0.0218853	0.511197	-0.0574097	0.0283805	0.98559	0.944207	1.02879		0.99 (0.94 to 1.03)
201	ebi-a-GCST90001431	ebi-a-GCST90018875	Lung cancer || id:ebi-a-GCST90018875	|| id:ebi-a-GCST90001431	MR Egger	23	-0.0213466	0.0199375	0.296467	-0.0604242	0.0177309	0.97888	0.941365	1.01789		0.98 (0.94 to 1.02)
202	ebi-a-GCST90001431	ebi-a-GCST90018875	Lung cancer || id:ebi-a-GCST90018875	|| id:ebi-a-GCST90001431	Weighted median	23	-0.0114159	0.0214559	0.594682	-0.0534694	0.0306376	0.988649	0.947935	1.03111		0.99 (0.95 to 1.03)
203	ebi-a-GCST90001431	ebi-a-GCST90018875	Lung cancer || id:ebi-a-GCST90018875	|| id:ebi-a-GCST90001431	Inverse variance weighted	23	0.00210244	0.0162792	0.89724	-0.0298048	0.0340097	1.0021	0.970635	1.03459		1.00 (0.97 to 1.03)
204	ebi-a-GCST90001431	ebi-a-GCST90018875	Lung cancer || id:ebi-a-GCST90018875	|| id:ebi-a-GCST90001431	Simple mode	23	0.0497239	0.0556402	0.381172	-0.059331	0.158779	1.05098	0.942395	1.17208		1.05 (0.94 to 1.17)
205	ebi-a-GCST90001431	ebi-a-GCST90018875	Lung cancer || id:ebi-a-GCST90018875	|| id:ebi-a-GCST90001431	Weighted mode	23	-0.00467479	0.0193842	0.811661	-0.0426678	0.0333182	0.995336	0.95823	1.03388		1.00 (0.96 to 1.03)
206	ebi-a-GCST90001432	ebi-a-GCST90018875	Lung cancer || id:ebi-a-GCST90018875	|| id:ebi-a-GCST90001432	MR Egger	30	-0.00172597	0.0412939	0.966957	-0.0826621	0.0792102	0.998276	0.920662	1.08243		1.00 (0.92 to 1.08)
207	ebi-a-GCST90001432	ebi-a-GCST90018875	Lung cancer || id:ebi-a-GCST90018875	|| id:ebi-a-GCST90001432	Weighted median	30	0.00975498	0.031725	0.758474	-0.0524261	0.071936	1.0098	0.948924	1.07459		1.01 (0.95 to 1.07)
208	ebi-a-GCST90001432	ebi-a-GCST90018875	Lung cancer || id:ebi-a-GCST90018875	|| id:ebi-a-GCST90001432	Inverse variance weighted	30	0.0120935	0.0216826	0.577013	-0.0304043	0.0545914	1.01217	0.970053	1.05611		1.01 (0.97 to 1.06)
209	ebi-a-GCST90001432	ebi-a-GCST90018875	Lung cancer || id:ebi-a-GCST90018875	|| id:ebi-a-GCST90001432	Simple mode	30	0.0166283	0.0487091	0.735279	-0.0788415	0.112098	1.01677	0.924186	1.11862		1.02 (0.92 to 1.12)
210	ebi-a-GCST90001432	ebi-a-GCST90018875	Lung cancer || id:ebi-a-GCST90018875	|| id:ebi-a-GCST90001432	Weighted mode	30	0.0228271	0.0433565	0.602546	-0.0621516	0.107806	1.02309	0.93974	1.11383		1.02 (0.94 to 1.11)
211	ebi-a-GCST90001433	ebi-a-GCST90018875	Lung cancer || id:ebi-a-GCST90018875	|| id:ebi-a-GCST90001433	MR Egger	23	-0.00190711	0.0707089	0.978737	-0.140497	0.136682	0.998095	0.868927	1.14646		1.00 (0.87 to 1.15)
212	ebi-a-GCST90001433	ebi-a-GCST90018875	Lung cancer || id:ebi-a-GCST90018875	|| id:ebi-a-GCST90001433	Weighted median	23	0.0106377	0.0353667	0.763579	-0.0586809	0.0799564	1.01069	0.943008	1.08324		1.01 (0.94 to 1.08)
213	ebi-a-GCST90001433	ebi-a-GCST90018875	Lung cancer || id:ebi-a-GCST90018875	|| id:ebi-a-GCST90001433	Inverse variance weighted	23	0.00980108	0.0257431	0.703406	-0.0406554	0.0602576	1.00985	0.96016	1.06211		1.01 (0.96 to 1.06)
214	ebi-a-GCST90001433	ebi-a-GCST90018875	Lung cancer || id:ebi-a-GCST90018875	|| id:ebi-a-GCST90001433	Simple mode	23	0.0288687	0.0563119	0.613301	-0.0815027	0.13924	1.02929	0.92173	1.1494		1.03 (0.92 to 1.15)
215	ebi-a-GCST90001433	ebi-a-GCST90018875	Lung cancer || id:ebi-a-GCST90018875	|| id:ebi-a-GCST90001433	Weighted mode	23	0.0152439	0.0410713	0.714072	-0.0652559	0.0957437	1.01536	0.936828	1.10048		1.02 (0.94 to 1.10)
216	ebi-a-GCST90001434	ebi-a-GCST90018875	Lung cancer || id:ebi-a-GCST90018875	|| id:ebi-a-GCST90001434	MR Egger	22	0.0268751	0.0638607	0.67836	-0.0982918	0.152042	1.02724	0.906384	1.16421		1.03 (0.91 to 1.16)
217	ebi-a-GCST90001434	ebi-a-GCST90018875	Lung cancer || id:ebi-a-GCST90018875	|| id:ebi-a-GCST90001434	Weighted median	22	0.0424726	0.0414626	0.305665	-0.0387941	0.123739	1.04339	0.961949	1.13172		1.04 (0.96 to 1.13)
218	ebi-a-GCST90001434	ebi-a-GCST90018875	Lung cancer || id:ebi-a-GCST90018875	|| id:ebi-a-GCST90001434	Inverse variance weighted	22	0.0224113	0.0302505	0.45878	-0.0368796	0.0817022	1.02266	0.963792	1.08513		1.02 (0.96 to 1.09)
219	ebi-a-GCST90001434	ebi-a-GCST90018875	Lung cancer || id:ebi-a-GCST90018875	|| id:ebi-a-GCST90001434	Simple mode	22	0.0439481	0.0617538	0.484503	-0.0770893	0.164986	1.04493	0.925807	1.17938		1.04 (0.93 to 1.18)
220	ebi-a-GCST90001434	ebi-a-GCST90018875	Lung cancer || id:ebi-a-GCST90018875	|| id:ebi-a-GCST90001434	Weighted mode	22	0.0391485	0.0468754	0.413028	-0.0527272	0.131024	1.03992	0.948639	1.14		1.04 (0.95 to 1.14)
221	ebi-a-GCST90001435	ebi-a-GCST90018875	Lung cancer || id:ebi-a-GCST90018875	|| id:ebi-a-GCST90001435	MR Egger	20	-0.0217535	0.0204488	0.30148	-0.0618331	0.0183261	0.978481	0.94004	1.0185		0.98 (0.94 to 1.02)
222	ebi-a-GCST90001435	ebi-a-GCST90018875	Lung cancer || id:ebi-a-GCST90018875	|| id:ebi-a-GCST90001435	Weighted median	20	0.00657937	0.0256956	0.797912	-0.0437841	0.0569428	1.0066	0.957161	1.0586		1.01 (0.96 to 1.06)
223	ebi-a-GCST90001435	ebi-a-GCST90018875	Lung cancer || id:ebi-a-GCST90018875	|| id:ebi-a-GCST90001435	Inverse variance weighted	20	0.00240689	0.0186574	0.897354	-0.0341616	0.0389754	1.00241	0.966415	1.03974		1.00 (0.97 to 1.04)
224	ebi-a-GCST90001435	ebi-a-GCST90018875	Lung cancer || id:ebi-a-GCST90018875	|| id:ebi-a-GCST90001435	Simple mode	20	-0.00187461	0.0398749	0.962994	-0.0800293	0.0762801	0.998127	0.923089	1.07926		1.00 (0.92 to 1.08)
225	ebi-a-GCST90001435	ebi-a-GCST90018875	Lung cancer || id:ebi-a-GCST90018875	|| id:ebi-a-GCST90001435	Weighted mode	20	0.00240334	0.0220182	0.914226	-0.0407523	0.045559	1.00241	0.960067	1.04661		1.00 (0.96 to 1.05)
226	ebi-a-GCST90001436	ebi-a-GCST90018875	Lung cancer || id:ebi-a-GCST90018875	|| id:ebi-a-GCST90001436	MR Egger	36	-0.0353452	0.0270726	0.200465	-0.0884075	0.0177172	0.965272	0.915388	1.01788		0.97 (0.92 to 1.02)
227	ebi-a-GCST90001436	ebi-a-GCST90018875	Lung cancer || id:ebi-a-GCST90018875	|| id:ebi-a-GCST90001436	Weighted median	36	-0.0410282	0.0279742	0.142473	-0.0958576	0.0138012	0.959802	0.908593	1.0139		0.96 (0.91 to 1.01)
228	ebi-a-GCST90001436	ebi-a-GCST90018875	Lung cancer || id:ebi-a-GCST90018875	|| id:ebi-a-GCST90001436	Inverse variance weighted	36	-0.00407343	0.0201679	0.839936	-0.0436026	0.0354557	0.995935	0.957334	1.03609		1.00 (0.96 to 1.04)
229	ebi-a-GCST90001436	ebi-a-GCST90018875	Lung cancer || id:ebi-a-GCST90018875	|| id:ebi-a-GCST90001436	Simple mode	36	-0.0311588	0.0510181	0.545318	-0.131154	0.0688366	0.969322	0.877083	1.07126		0.97 (0.88 to 1.07)
230	ebi-a-GCST90001436	ebi-a-GCST90018875	Lung cancer || id:ebi-a-GCST90018875	|| id:ebi-a-GCST90001436	Weighted mode	36	-0.0432817	0.0276967	0.12712	-0.0975672	0.0110038	0.957642	0.907041	1.01106		0.96 (0.91 to 1.01)
231	ebi-a-GCST90001437	ebi-a-GCST90018875	Lung cancer || id:ebi-a-GCST90018875	|| id:ebi-a-GCST90001437	MR Egger	26	0.00477035	0.0719115	0.94766	-0.136176	0.145717	1.00478	0.872689	1.15687		1.00 (0.87 to 1.16)
232	ebi-a-GCST90001437	ebi-a-GCST90018875	Lung cancer || id:ebi-a-GCST90018875	|| id:ebi-a-GCST90001437	Weighted median	26	0.0146975	0.0437529	0.736931	-0.0710581	0.100453	1.01481	0.931408	1.10567		1.01 (0.93 to 1.11)
233	ebi-a-GCST90001437	ebi-a-GCST90018875	Lung cancer || id:ebi-a-GCST90018875	|| id:ebi-a-GCST90001437	Inverse variance weighted	26	0.0038882	0.0301576	0.897414	-0.0552208	0.0629972	1.0039	0.946276	1.06502		1.00 (0.95 to 1.07)
234	ebi-a-GCST90001437	ebi-a-GCST90018875	Lung cancer || id:ebi-a-GCST90018875	|| id:ebi-a-GCST90001437	Simple mode	26	0.0583502	0.0580651	0.324568	-0.0554574	0.172158	1.06009	0.946052	1.18787		1.06 (0.95 to 1.19)
235	ebi-a-GCST90001437	ebi-a-GCST90018875	Lung cancer || id:ebi-a-GCST90018875	|| id:ebi-a-GCST90001437	Weighted mode	26	0.0280676	0.046599	0.552385	-0.0632665	0.119402	1.02847	0.938693	1.12682		1.03 (0.94 to 1.13)
236	ebi-a-GCST90001438	ebi-a-GCST90018875	Lung cancer || id:ebi-a-GCST90018875	|| id:ebi-a-GCST90001438	MR Egger	20	0.0485397	0.0617398	0.441979	-0.0724702	0.16955	1.04974	0.930093	1.18477		1.05 (0.93 to 1.18)
237	ebi-a-GCST90001438	ebi-a-GCST90018875	Lung cancer || id:ebi-a-GCST90018875	|| id:ebi-a-GCST90001438	Weighted median	20	0.0429195	0.0466718	0.357781	-0.0485573	0.134396	1.04385	0.952603	1.14385		1.04 (0.95 to 1.14)
238	ebi-a-GCST90001438	ebi-a-GCST90018875	Lung cancer || id:ebi-a-GCST90018875	|| id:ebi-a-GCST90001438	Inverse variance weighted	20	0.022578	0.0338726	0.505056	-0.0438124	0.0889683	1.02283	0.957134	1.09305		1.02 (0.96 to 1.09)
239	ebi-a-GCST90001438	ebi-a-GCST90018875	Lung cancer || id:ebi-a-GCST90018875	|| id:ebi-a-GCST90001438	Simple mode	20	0.0598163	0.0692012	0.39816	-0.0758181	0.195451	1.06164	0.926985	1.21586		1.06 (0.93 to 1.22)
240	ebi-a-GCST90001438	ebi-a-GCST90018875	Lung cancer || id:ebi-a-GCST90018875	|| id:ebi-a-GCST90001438	Weighted mode	20	0.0530341	0.0625222	0.406862	-0.0695093	0.175577	1.05447	0.932851	1.19193		1.05 (0.93 to 1.19)
241	ebi-a-GCST90001439	ebi-a-GCST90018875	Lung cancer || id:ebi-a-GCST90018875	|| id:ebi-a-GCST90001439	MR Egger	27	0.0951893	0.0675007	0.170802	-0.037112	0.227491	1.09987	0.963568	1.25545		1.10 (0.96 to 1.26)
242	ebi-a-GCST90001439	ebi-a-GCST90018875	Lung cancer || id:ebi-a-GCST90018875	|| id:ebi-a-GCST90001439	Weighted median	27	0.00925447	0.0370283	0.802642	-0.0633211	0.08183	1.0093	0.938642	1.08527		1.01 (0.94 to 1.09)
243	ebi-a-GCST90001439	ebi-a-GCST90018875	Lung cancer || id:ebi-a-GCST90018875	|| id:ebi-a-GCST90001439	Inverse variance weighted	27	0.0367173	0.0280575	0.190654	-0.0182753	0.0917099	1.0374	0.981891	1.09605		1.04 (0.98 to 1.10)
244	ebi-a-GCST90001439	ebi-a-GCST90018875	Lung cancer || id:ebi-a-GCST90018875	|| id:ebi-a-GCST90001439	Simple mode	27	-0.0149654	0.0565738	0.793459	-0.12585	0.0959193	0.985146	0.881747	1.10067		0.99 (0.88 to 1.10)
245	ebi-a-GCST90001439	ebi-a-GCST90018875	Lung cancer || id:ebi-a-GCST90018875	|| id:ebi-a-GCST90001439	Weighted mode	27	0.02018	0.0483622	0.679908	-0.0746099	0.11497	1.02038	0.928105	1.12184		1.02 (0.93 to 1.12)
246	ebi-a-GCST90001440	ebi-a-GCST90018875	Lung cancer || id:ebi-a-GCST90018875	|| id:ebi-a-GCST90001440	MR Egger	24	-0.0470718	0.0388767	0.238821	-0.12327	0.0291266	0.954019	0.884025	1.02955		0.95 (0.88 to 1.03)
247	ebi-a-GCST90001440	ebi-a-GCST90018875	Lung cancer || id:ebi-a-GCST90018875	|| id:ebi-a-GCST90001440	Weighted median	24	-0.055279	0.0336978	0.100915	-0.121327	0.0107686	0.946221	0.885745	1.01083		0.95 (0.89 to 1.01)
248	ebi-a-GCST90001440	ebi-a-GCST90018875	Lung cancer || id:ebi-a-GCST90018875	|| id:ebi-a-GCST90001440	Inverse variance weighted	24	-0.0461044	0.0244308	0.0591417	-0.0939888	0.00178007	0.954942	0.910293	1.00178		0.95 (0.91 to 1.00)
249	ebi-a-GCST90001440	ebi-a-GCST90018875	Lung cancer || id:ebi-a-GCST90018875	|| id:ebi-a-GCST90001440	Simple mode	24	-0.0194877	0.0515072	0.708641	-0.120442	0.0814664	0.980701	0.886529	1.08488		0.98 (0.89 to 1.08)
250	ebi-a-GCST90001440	ebi-a-GCST90018875	Lung cancer || id:ebi-a-GCST90018875	|| id:ebi-a-GCST90001440	Weighted mode	24	-0.0341678	0.030802	0.278777	-0.0945398	0.0262042	0.966409	0.909792	1.02655		0.97 (0.91 to 1.03)
251	ebi-a-GCST90001441	ebi-a-GCST90018875	Lung cancer || id:ebi-a-GCST90018875	|| id:ebi-a-GCST90001441	MR Egger	25	0.00184617	0.0677675	0.978501	-0.130978	0.13467	1.00185	0.877237	1.14416		1.00 (0.88 to 1.14)
252	ebi-a-GCST90001441	ebi-a-GCST90018875	Lung cancer || id:ebi-a-GCST90018875	|| id:ebi-a-GCST90001441	Weighted median	25	0.0147525	0.0409165	0.718435	-0.0654438	0.0949488	1.01486	0.936652	1.0996		1.01 (0.94 to 1.10)
253	ebi-a-GCST90001441	ebi-a-GCST90018875	Lung cancer || id:ebi-a-GCST90018875	|| id:ebi-a-GCST90001441	Inverse variance weighted	25	0.0274757	0.0283631	0.332689	-0.028116	0.0830673	1.02786	0.972276	1.08661		1.03 (0.97 to 1.09)
254	ebi-a-GCST90001441	ebi-a-GCST90018875	Lung cancer || id:ebi-a-GCST90018875	|| id:ebi-a-GCST90001441	Simple mode	25	0.0280007	0.0717548	0.69981	-0.112639	0.16864	1.0284	0.893473	1.18369		1.03 (0.89 to 1.18)
255	ebi-a-GCST90001441	ebi-a-GCST90018875	Lung cancer || id:ebi-a-GCST90018875	|| id:ebi-a-GCST90001441	Weighted mode	25	0.0357509	0.058114	0.544222	-0.0781526	0.149654	1.0364	0.924823	1.16143		1.04 (0.92 to 1.16)
256	ebi-a-GCST90001442	ebi-a-GCST90018875	Lung cancer || id:ebi-a-GCST90018875	|| id:ebi-a-GCST90001442	MR Egger	37	-0.021555	0.0199192	0.286598	-0.0605967	0.0174866	0.978676	0.941203	1.01764		0.98 (0.94 to 1.02)
257	ebi-a-GCST90001442	ebi-a-GCST90018875	Lung cancer || id:ebi-a-GCST90018875	|| id:ebi-a-GCST90001442	Weighted median	37	-0.016252	0.0211293	0.441792	-0.0576654	0.0251614	0.983879	0.943966	1.02548		0.98 (0.94 to 1.03)
258	ebi-a-GCST90001442	ebi-a-GCST90018875	Lung cancer || id:ebi-a-GCST90018875	|| id:ebi-a-GCST90001442	Inverse variance weighted	37	-0.014992	0.0161446	0.353091	-0.0466354	0.0166514	0.98512	0.954435	1.01679		0.99 (0.95 to 1.02)
259	ebi-a-GCST90001442	ebi-a-GCST90018875	Lung cancer || id:ebi-a-GCST90018875	|| id:ebi-a-GCST90001442	Simple mode	37	-0.0384263	0.0425463	0.372443	-0.121817	0.0449645	0.962303	0.88531	1.04599		0.96 (0.89 to 1.05)
260	ebi-a-GCST90001442	ebi-a-GCST90018875	Lung cancer || id:ebi-a-GCST90018875	|| id:ebi-a-GCST90001442	Weighted mode	37	-0.0236155	0.0154798	0.135856	-0.053956	0.00672497	0.976661	0.947474	1.00675		0.98 (0.95 to 1.01)
261	ebi-a-GCST90001443	ebi-a-GCST90018875	Lung cancer || id:ebi-a-GCST90018875	|| id:ebi-a-GCST90001443	MR Egger	21	0.00696348	0.0158989	0.666337	-0.0241985	0.0381254	1.00699	0.976092	1.03886		1.01 (0.98 to 1.04)
262	ebi-a-GCST90001443	ebi-a-GCST90018875	Lung cancer || id:ebi-a-GCST90018875	|| id:ebi-a-GCST90001443	Weighted median	21	0.012	0.0150375	0.424867	-0.0174735	0.0414735	1.01207	0.982678	1.04235		1.01 (0.98 to 1.04)
263	ebi-a-GCST90001443	ebi-a-GCST90018875	Lung cancer || id:ebi-a-GCST90018875	|| id:ebi-a-GCST90001443	Inverse variance weighted	21	0.0158269	0.0128427	0.217815	-0.00934488	0.0409986	1.01595	0.990699	1.04185		1.02 (0.99 to 1.04)
264	ebi-a-GCST90001443	ebi-a-GCST90018875	Lung cancer || id:ebi-a-GCST90018875	|| id:ebi-a-GCST90001443	Simple mode	21	0.0359956	0.0516679	0.494027	-0.0652736	0.137265	1.03665	0.936811	1.14713		1.04 (0.94 to 1.15)
265	ebi-a-GCST90001443	ebi-a-GCST90018875	Lung cancer || id:ebi-a-GCST90018875	|| id:ebi-a-GCST90001443	Weighted mode	21	0.0129411	0.0145878	0.38556	-0.015651	0.0415332	1.01303	0.984471	1.04241		1.01 (0.98 to 1.04)
266	ebi-a-GCST90001444	ebi-a-GCST90018875	Lung cancer || id:ebi-a-GCST90018875	|| id:ebi-a-GCST90001444	MR Egger	26	-0.0177328	0.0333822	0.600159	-0.083162	0.0476964	0.982423	0.920202	1.04885		0.98 (0.92 to 1.05)
267	ebi-a-GCST90001444	ebi-a-GCST90018875	Lung cancer || id:ebi-a-GCST90018875	|| id:ebi-a-GCST90001444	Weighted median	26	-0.010833	0.0311021	0.727612	-0.0717931	0.0501271	0.989225	0.930723	1.0514		0.99 (0.93 to 1.05)
268	ebi-a-GCST90001444	ebi-a-GCST90018875	Lung cancer || id:ebi-a-GCST90018875	|| id:ebi-a-GCST90001444	Inverse variance weighted	26	-0.0168592	0.0215342	0.433683	-0.0590662	0.0253478	0.983282	0.942644	1.02567		0.98 (0.94 to 1.03)
269	ebi-a-GCST90001444	ebi-a-GCST90018875	Lung cancer || id:ebi-a-GCST90018875	|| id:ebi-a-GCST90001444	Simple mode	26	-0.00640713	0.0593154	0.914844	-0.122665	0.109851	0.993613	0.88456	1.11611		0.99 (0.88 to 1.12)
270	ebi-a-GCST90001444	ebi-a-GCST90018875	Lung cancer || id:ebi-a-GCST90018875	|| id:ebi-a-GCST90001444	Weighted mode	26	-0.0115977	0.0284442	0.68694	-0.0673483	0.044153	0.988469	0.934869	1.04514		0.99 (0.93 to 1.05)
271	ebi-a-GCST90001445	ebi-a-GCST90018875	Lung cancer || id:ebi-a-GCST90018875	|| id:ebi-a-GCST90001445	MR Egger	14	-0.0440852	0.0769395	0.577234	-0.194887	0.106716	0.956872	0.822928	1.11262		0.96 (0.82 to 1.11)
272	ebi-a-GCST90001445	ebi-a-GCST90018875	Lung cancer || id:ebi-a-GCST90018875	|| id:ebi-a-GCST90001445	Weighted median	14	-0.0150633	0.0522291	0.773034	-0.117432	0.0873057	0.98505	0.889201	1.09123		0.99 (0.89 to 1.09)
273	ebi-a-GCST90001445	ebi-a-GCST90018875	Lung cancer || id:ebi-a-GCST90018875	|| id:ebi-a-GCST90001445	Inverse variance weighted	14	-0.0309178	0.037562	0.410444	-0.104539	0.0427037	0.969555	0.900739	1.04363		0.97 (0.90 to 1.04)
274	ebi-a-GCST90001445	ebi-a-GCST90018875	Lung cancer || id:ebi-a-GCST90018875	|| id:ebi-a-GCST90001445	Simple mode	14	0.0629772	0.0878508	0.486138	-0.10921	0.235165	1.065	0.896542	1.26512		1.07 (0.90 to 1.27)
275	ebi-a-GCST90001445	ebi-a-GCST90018875	Lung cancer || id:ebi-a-GCST90018875	|| id:ebi-a-GCST90001445	Weighted mode	14	0.0605172	0.0758421	0.43924	-0.0881333	0.209168	1.06239	0.915639	1.23265		1.06 (0.92 to 1.23)
276	ebi-a-GCST90001446	ebi-a-GCST90018875	Lung cancer || id:ebi-a-GCST90018875	|| id:ebi-a-GCST90001446	MR Egger	16	0.021335	0.0353845	0.556187	-0.0480187	0.0906886	1.02156	0.953116	1.09493		1.02 (0.95 to 1.09)
277	ebi-a-GCST90001446	ebi-a-GCST90018875	Lung cancer || id:ebi-a-GCST90018875	|| id:ebi-a-GCST90001446	Weighted median	16	0.0256908	0.0370382	0.487914	-0.0469041	0.0982858	1.02602	0.954179	1.10328		1.03 (0.95 to 1.10)
278	ebi-a-GCST90001446	ebi-a-GCST90018875	Lung cancer || id:ebi-a-GCST90018875	|| id:ebi-a-GCST90001446	Inverse variance weighted	16	0.0153919	0.0266287	0.563251	-0.0368003	0.0675842	1.01551	0.963869	1.06992		1.02 (0.96 to 1.07)
279	ebi-a-GCST90001446	ebi-a-GCST90018875	Lung cancer || id:ebi-a-GCST90018875	|| id:ebi-a-GCST90001446	Simple mode	16	-0.0208713	0.0601167	0.733279	-0.1387	0.0969573	0.979345	0.870489	1.10181		0.98 (0.87 to 1.10)
280	ebi-a-GCST90001446	ebi-a-GCST90018875	Lung cancer || id:ebi-a-GCST90018875	|| id:ebi-a-GCST90001446	Weighted mode	16	0.0299581	0.035134	0.407246	-0.0389045	0.0988206	1.03041	0.961843	1.10387		1.03 (0.96 to 1.10)
281	ebi-a-GCST90001447	ebi-a-GCST90018875	Lung cancer || id:ebi-a-GCST90018875	|| id:ebi-a-GCST90001447	MR Egger	29	0.104929	0.0394809	0.0130551	0.0275465	0.182312	1.11063	1.02793	1.19999		1.11 (1.03 to 1.20)
282	ebi-a-GCST90001447	ebi-a-GCST90018875	Lung cancer || id:ebi-a-GCST90018875	|| id:ebi-a-GCST90001447	Weighted median	29	0.0884064	0.0379022	0.0196749	0.0141182	0.162695	1.09243	1.01422	1.17668		1.09 (1.01 to 1.18)
283	ebi-a-GCST90001447	ebi-a-GCST90018875	Lung cancer || id:ebi-a-GCST90018875	|| id:ebi-a-GCST90001447	Inverse variance weighted	29	0.0496709	0.0240487	0.0388823	0.00253546	0.0968064	1.05093	1.00254	1.10165		1.05 (1.00 to 1.10)
284	ebi-a-GCST90001447	ebi-a-GCST90018875	Lung cancer || id:ebi-a-GCST90018875	|| id:ebi-a-GCST90001447	Simple mode	29	0.114967	0.0665713	0.0951902	-0.0155127	0.245447	1.12184	0.984607	1.27819		1.12 (0.98 to 1.28)
285	ebi-a-GCST90001447	ebi-a-GCST90018875	Lung cancer || id:ebi-a-GCST90018875	|| id:ebi-a-GCST90001447	Weighted mode	29	0.117499	0.0407637	0.00749753	0.0376018	0.197396	1.12468	1.03832	1.21823		1.12 (1.04 to 1.22)
286	ebi-a-GCST90001448	ebi-a-GCST90018875	Lung cancer || id:ebi-a-GCST90018875	|| id:ebi-a-GCST90001448	MR Egger	19	-0.0769682	0.0566233	0.191811	-0.18795	0.0340136	0.925919	0.828656	1.0346		0.93 (0.83 to 1.03)
287	ebi-a-GCST90001448	ebi-a-GCST90018875	Lung cancer || id:ebi-a-GCST90018875	|| id:ebi-a-GCST90001448	Weighted median	19	-0.0666961	0.0449456	0.137828	-0.15479	0.0213973	0.935479	0.856595	1.02163		0.94 (0.86 to 1.02)
288	ebi-a-GCST90001448	ebi-a-GCST90018875	Lung cancer || id:ebi-a-GCST90018875	|| id:ebi-a-GCST90001448	Inverse variance weighted	19	-0.0385954	0.0313206	0.217848	-0.0999837	0.0227929	0.96214	0.904852	1.02305		0.96 (0.90 to 1.02)
289	ebi-a-GCST90001448	ebi-a-GCST90018875	Lung cancer || id:ebi-a-GCST90018875	|| id:ebi-a-GCST90001448	Simple mode	19	0.0380549	0.0635987	0.557055	-0.0865985	0.162708	1.03879	0.917045	1.17669		1.04 (0.92 to 1.18)
290	ebi-a-GCST90001448	ebi-a-GCST90018875	Lung cancer || id:ebi-a-GCST90018875	|| id:ebi-a-GCST90001448	Weighted mode	19	-0.0823094	0.0621864	0.202204	-0.204195	0.0395759	0.920987	0.815304	1.04037		0.92 (0.82 to 1.04)
291	ebi-a-GCST90001449	ebi-a-GCST90018875	Lung cancer || id:ebi-a-GCST90018875	|| id:ebi-a-GCST90001449	MR Egger	26	0.0161657	0.0606307	0.792035	-0.10267	0.135002	1.0163	0.902424	1.14454		1.02 (0.90 to 1.14)
292	ebi-a-GCST90001449	ebi-a-GCST90018875	Lung cancer || id:ebi-a-GCST90018875	|| id:ebi-a-GCST90001449	Weighted median	26	0.0392978	0.0407945	0.335391	-0.0406594	0.119255	1.04008	0.960156	1.12666		1.04 (0.96 to 1.13)
293	ebi-a-GCST90001449	ebi-a-GCST90018875	Lung cancer || id:ebi-a-GCST90018875	|| id:ebi-a-GCST90001449	Inverse variance weighted	26	0.0393655	0.0283542	0.165032	-0.0162088	0.0949397	1.04015	0.983922	1.09959		1.04 (0.98 to 1.10)
294	ebi-a-GCST90001449	ebi-a-GCST90018875	Lung cancer || id:ebi-a-GCST90018875	|| id:ebi-a-GCST90001449	Simple mode	26	0.0386647	0.0632145	0.546297	-0.0852358	0.162565	1.03942	0.918296	1.17652		1.04 (0.92 to 1.18)
295	ebi-a-GCST90001449	ebi-a-GCST90018875	Lung cancer || id:ebi-a-GCST90018875	|| id:ebi-a-GCST90001449	Weighted mode	26	0.0321444	0.0482815	0.511654	-0.0624873	0.126776	1.03267	0.939425	1.13516		1.03 (0.94 to 1.14)
296	ebi-a-GCST90001450	ebi-a-GCST90018875	Lung cancer || id:ebi-a-GCST90018875	|| id:ebi-a-GCST90001450	MR Egger	24	-0.0191943	0.0431736	0.660963	-0.103815	0.0654259	0.980989	0.901392	1.06761		0.98 (0.90 to 1.07)
297	ebi-a-GCST90001450	ebi-a-GCST90018875	Lung cancer || id:ebi-a-GCST90018875	|| id:ebi-a-GCST90001450	Weighted median	24	-0.0271642	0.0364429	0.456034	-0.0985923	0.0442638	0.973201	0.906112	1.04526		0.97 (0.91 to 1.05)
298	ebi-a-GCST90001450	ebi-a-GCST90018875	Lung cancer || id:ebi-a-GCST90018875	|| id:ebi-a-GCST90001450	Inverse variance weighted	24	-0.0220155	0.0272841	0.419725	-0.0754924	0.0314614	0.978225	0.927287	1.03196		0.98 (0.93 to 1.03)
299	ebi-a-GCST90001450	ebi-a-GCST90018875	Lung cancer || id:ebi-a-GCST90018875	|| id:ebi-a-GCST90001450	Simple mode	24	0.0111148	0.0543648	0.839801	-0.0954403	0.11767	1.01118	0.908973	1.12487		1.01 (0.91 to 1.12)
300	ebi-a-GCST90001450	ebi-a-GCST90018875	Lung cancer || id:ebi-a-GCST90018875	|| id:ebi-a-GCST90001450	Weighted mode	24	-0.035268	0.035264	0.327663	-0.104385	0.0338495	0.965347	0.900878	1.03443		0.97 (0.90 to 1.03)
301	ebi-a-GCST90001451	ebi-a-GCST90018875	Lung cancer || id:ebi-a-GCST90018875	|| id:ebi-a-GCST90001451	MR Egger	31	-0.0139377	0.0586293	0.813765	-0.128851	0.100976	0.986159	0.879105	1.10625		0.99 (0.88 to 1.11)
302	ebi-a-GCST90001451	ebi-a-GCST90018875	Lung cancer || id:ebi-a-GCST90018875	|| id:ebi-a-GCST90001451	Weighted median	31	-0.0118928	0.0341634	0.727754	-0.0788531	0.0550675	0.988178	0.924176	1.05661		0.99 (0.92 to 1.06)
303	ebi-a-GCST90001451	ebi-a-GCST90018875	Lung cancer || id:ebi-a-GCST90018875	|| id:ebi-a-GCST90001451	Inverse variance weighted	31	-0.00602195	0.0248439	0.808477	-0.054716	0.0426721	0.993996	0.946754	1.0436		0.99 (0.95 to 1.04)
304	ebi-a-GCST90001451	ebi-a-GCST90018875	Lung cancer || id:ebi-a-GCST90018875	|| id:ebi-a-GCST90001451	Simple mode	31	-0.100103	0.0671791	0.14664	-0.231774	0.0315681	0.904744	0.793125	1.03207		0.90 (0.79 to 1.03)
305	ebi-a-GCST90001451	ebi-a-GCST90018875	Lung cancer || id:ebi-a-GCST90018875	|| id:ebi-a-GCST90001451	Weighted mode	31	-0.0943744	0.0556259	0.100128	-0.203401	0.0146523	0.909942	0.815951	1.01476		0.91 (0.82 to 1.01)
306	ebi-a-GCST90001452	ebi-a-GCST90018875	Lung cancer || id:ebi-a-GCST90018875	|| id:ebi-a-GCST90001452	MR Egger	27	-0.0552364	0.0327787	0.104408	-0.119483	0.00900981	0.946261	0.88738	1.00905		0.95 (0.89 to 1.01)
307	ebi-a-GCST90001452	ebi-a-GCST90018875	Lung cancer || id:ebi-a-GCST90018875	|| id:ebi-a-GCST90001452	Weighted median	27	-0.0263216	0.0330448	0.425718	-0.0910894	0.0384463	0.974022	0.912936	1.03919		0.97 (0.91 to 1.04)
308	ebi-a-GCST90001452	ebi-a-GCST90018875	Lung cancer || id:ebi-a-GCST90018875	|| id:ebi-a-GCST90001452	Inverse variance weighted	27	-0.0170608	0.021768	0.433185	-0.0597261	0.0256046	0.983084	0.942022	1.02594		0.98 (0.94 to 1.03)
309	ebi-a-GCST90001452	ebi-a-GCST90018875	Lung cancer || id:ebi-a-GCST90018875	|| id:ebi-a-GCST90001452	Simple mode	27	0.0308996	0.0491746	0.535246	-0.0654826	0.127282	1.03138	0.936615	1.13574		1.03 (0.94 to 1.14)
310	ebi-a-GCST90001452	ebi-a-GCST90018875	Lung cancer || id:ebi-a-GCST90018875	|| id:ebi-a-GCST90001452	Weighted mode	27	-0.0321803	0.0325105	0.331373	-0.0959009	0.0315402	0.968332	0.908554	1.03204		0.97 (0.91 to 1.03)
311	ebi-a-GCST90001453	ebi-a-GCST90018875	Lung cancer || id:ebi-a-GCST90018875	|| id:ebi-a-GCST90001453	MR Egger	23	0.0566427	0.0781101	0.476355	-0.0964531	0.209738	1.05828	0.908053	1.23336		1.06 (0.91 to 1.23)
312	ebi-a-GCST90001453	ebi-a-GCST90018875	Lung cancer || id:ebi-a-GCST90018875	|| id:ebi-a-GCST90001453	Weighted median	23	0.0161935	0.0464256	0.727236	-0.0748007	0.107188	1.01633	0.927928	1.11314		1.02 (0.93 to 1.11)
313	ebi-a-GCST90001453	ebi-a-GCST90018875	Lung cancer || id:ebi-a-GCST90018875	|| id:ebi-a-GCST90001453	Inverse variance weighted	23	0.0417558	0.0339246	0.218383	-0.0247364	0.108248	1.04264	0.975567	1.11432		1.04 (0.98 to 1.11)
314	ebi-a-GCST90001453	ebi-a-GCST90018875	Lung cancer || id:ebi-a-GCST90018875	|| id:ebi-a-GCST90001453	Simple mode	23	0.00726877	0.0733164	0.921923	-0.136431	0.150969	1.0073	0.872466	1.16296		1.01 (0.87 to 1.16)
315	ebi-a-GCST90001453	ebi-a-GCST90018875	Lung cancer || id:ebi-a-GCST90018875	|| id:ebi-a-GCST90001453	Weighted mode	23	-0.00495282	0.0637048	0.938733	-0.129814	0.119909	0.995059	0.878259	1.12739		1.00 (0.88 to 1.13)
316	ebi-a-GCST90001454	ebi-a-GCST90018875	Lung cancer || id:ebi-a-GCST90018875	|| id:ebi-a-GCST90001454	MR Egger	20	-0.0902142	0.0833057	0.293134	-0.253493	0.0730649	0.913735	0.776085	1.0758		0.91 (0.78 to 1.08)
317	ebi-a-GCST90001454	ebi-a-GCST90018875	Lung cancer || id:ebi-a-GCST90018875	|| id:ebi-a-GCST90001454	Weighted median	20	0.00962042	0.047757	0.84035	-0.0839832	0.103224	1.00967	0.919447	1.10874		1.01 (0.92 to 1.11)
318	ebi-a-GCST90001454	ebi-a-GCST90018875	Lung cancer || id:ebi-a-GCST90018875	|| id:ebi-a-GCST90001454	Inverse variance weighted	20	0.00509438	0.0338222	0.880273	-0.0611971	0.0713858	1.00511	0.940638	1.074		1.01 (0.94 to 1.07)
319	ebi-a-GCST90001454	ebi-a-GCST90018875	Lung cancer || id:ebi-a-GCST90018875	|| id:ebi-a-GCST90001454	Simple mode	20	-0.00805339	0.0746162	0.915182	-0.154301	0.138194	0.991979	0.857014	1.1482		0.99 (0.86 to 1.15)
320	ebi-a-GCST90001454	ebi-a-GCST90018875	Lung cancer || id:ebi-a-GCST90018875	|| id:ebi-a-GCST90001454	Weighted mode	20	0.000908645	0.0625835	0.988567	-0.121755	0.123572	1.00091	0.885365	1.13153		1.00 (0.89 to 1.13)
321	ebi-a-GCST90001455	ebi-a-GCST90018875	Lung cancer || id:ebi-a-GCST90018875	|| id:ebi-a-GCST90001455	MR Egger	16	-0.0349871	0.038316	0.376637	-0.110086	0.0401122	0.965618	0.895757	1.04093		0.97 (0.90 to 1.04)
322	ebi-a-GCST90001455	ebi-a-GCST90018875	Lung cancer || id:ebi-a-GCST90018875	|| id:ebi-a-GCST90001455	Weighted median	16	-0.0276648	0.028305	0.328381	-0.0831426	0.0278131	0.972714	0.92022	1.0282		0.97 (0.92 to 1.03)
323	ebi-a-GCST90001455	ebi-a-GCST90018875	Lung cancer || id:ebi-a-GCST90018875	|| id:ebi-a-GCST90001455	Inverse variance weighted	16	-0.00694174	0.0234792	0.767493	-0.0529609	0.0390774	0.993082	0.948417	1.03985		0.99 (0.95 to 1.04)
324	ebi-a-GCST90001455	ebi-a-GCST90018875	Lung cancer || id:ebi-a-GCST90018875	|| id:ebi-a-GCST90001455	Simple mode	16	0.0898613	0.0603973	0.157513	-0.0285173	0.20824	1.09402	0.971885	1.23151		1.09 (0.97 to 1.23)
325	ebi-a-GCST90001455	ebi-a-GCST90018875	Lung cancer || id:ebi-a-GCST90018875	|| id:ebi-a-GCST90001455	Weighted mode	16	-0.030988	0.0254729	0.242588	-0.0809149	0.018939	0.969487	0.922272	1.01912		0.97 (0.92 to 1.02)
326	ebi-a-GCST90001456	ebi-a-GCST90018875	Lung cancer || id:ebi-a-GCST90018875	|| id:ebi-a-GCST90001456	MR Egger	19	-0.0615895	0.0520715	0.253172	-0.16365	0.0404706	0.940269	0.849039	1.0413		0.94 (0.85 to 1.04)
327	ebi-a-GCST90001456	ebi-a-GCST90018875	Lung cancer || id:ebi-a-GCST90018875	|| id:ebi-a-GCST90001456	Weighted median	19	0.00381815	0.0401198	0.924181	-0.0748166	0.0824529	1.00383	0.927914	1.08595		1.00 (0.93 to 1.09)
328	ebi-a-GCST90001456	ebi-a-GCST90018875	Lung cancer || id:ebi-a-GCST90018875	|| id:ebi-a-GCST90001456	Inverse variance weighted	19	-0.00130386	0.0299735	0.965303	-0.060052	0.0574443	0.998697	0.941716	1.05913		1.00 (0.94 to 1.06)
329	ebi-a-GCST90001456	ebi-a-GCST90018875	Lung cancer || id:ebi-a-GCST90018875	|| id:ebi-a-GCST90001456	Simple mode	19	0.0142765	0.0607052	0.816726	-0.104706	0.133259	1.01438	0.90059	1.14255		1.01 (0.90 to 1.14)
330	ebi-a-GCST90001456	ebi-a-GCST90018875	Lung cancer || id:ebi-a-GCST90018875	|| id:ebi-a-GCST90001456	Weighted mode	19	0.00614317	0.05303	0.909059	-0.0977956	0.110082	1.00616	0.906834	1.11637		1.01 (0.91 to 1.12)
331	ebi-a-GCST90001457	ebi-a-GCST90018875	Lung cancer || id:ebi-a-GCST90018875	|| id:ebi-a-GCST90001457	MR Egger	20	0.0259076	0.0295224	0.391747	-0.0319563	0.0837714	1.02625	0.968549	1.08738		1.03 (0.97 to 1.09)
332	ebi-a-GCST90001457	ebi-a-GCST90018875	Lung cancer || id:ebi-a-GCST90018875	|| id:ebi-a-GCST90001457	Weighted median	20	0.0230539	0.0290159	0.42689	-0.0338173	0.0799251	1.02332	0.966748	1.08321		1.02 (0.97 to 1.08)
333	ebi-a-GCST90001457	ebi-a-GCST90018875	Lung cancer || id:ebi-a-GCST90018875	|| id:ebi-a-GCST90001457	Inverse variance weighted	20	0.0247817	0.0227498	0.276015	-0.0198079	0.0693714	1.02509	0.980387	1.07183		1.03 (0.98 to 1.07)
334	ebi-a-GCST90001457	ebi-a-GCST90018875	Lung cancer || id:ebi-a-GCST90018875	|| id:ebi-a-GCST90001457	Simple mode	20	0.0119902	0.0653948	0.856466	-0.116184	0.140164	1.01206	0.890312	1.15046		1.01 (0.89 to 1.15)
335	ebi-a-GCST90001457	ebi-a-GCST90018875	Lung cancer || id:ebi-a-GCST90018875	|| id:ebi-a-GCST90001457	Weighted mode	20	0.0248365	0.0254745	0.341833	-0.0250936	0.0747666	1.02515	0.975219	1.07763		1.03 (0.98 to 1.08)
336	ebi-a-GCST90001458	ebi-a-GCST90018875	Lung cancer || id:ebi-a-GCST90018875	|| id:ebi-a-GCST90001458	MR Egger	58	-0.0179299	0.0245618	0.468439	-0.066071	0.0302112	0.98223	0.936064	1.03067		0.98 (0.94 to 1.03)
337	ebi-a-GCST90001458	ebi-a-GCST90018875	Lung cancer || id:ebi-a-GCST90018875	|| id:ebi-a-GCST90001458	Weighted median	58	-0.0410562	0.0210467	0.0510903	-0.0823077	0.000195305	0.959775	0.920989	1.0002		0.96 (0.92 to 1.00)
338	ebi-a-GCST90001458	ebi-a-GCST90018875	Lung cancer || id:ebi-a-GCST90018875	|| id:ebi-a-GCST90001458	Inverse variance weighted	58	-0.0223781	0.0141933	0.114874	-0.0501971	0.00544088	0.97787	0.951042	1.00546		0.98 (0.95 to 1.01)
339	ebi-a-GCST90001458	ebi-a-GCST90018875	Lung cancer || id:ebi-a-GCST90018875	|| id:ebi-a-GCST90001458	Simple mode	58	-0.0668934	0.0349772	0.0608434	-0.135449	0.00166189	0.935295	0.873324	1.00166		0.94 (0.87 to 1.00)
340	ebi-a-GCST90001458	ebi-a-GCST90018875	Lung cancer || id:ebi-a-GCST90018875	|| id:ebi-a-GCST90001458	Weighted mode	58	-0.0280408	0.0233677	0.23511	-0.0738414	0.0177598	0.972349	0.928819	1.01792		0.97 (0.93 to 1.02)
341	ebi-a-GCST90001459	ebi-a-GCST90018875	Lung cancer || id:ebi-a-GCST90018875	|| id:ebi-a-GCST90001459	MR Egger	54	-0.00775986	0.0410456	0.850786	-0.0882093	0.0726896	0.99227	0.915569	1.0754		0.99 (0.92 to 1.08)
342	ebi-a-GCST90001459	ebi-a-GCST90018875	Lung cancer || id:ebi-a-GCST90018875	|| id:ebi-a-GCST90001459	Weighted median	54	-0.0267685	0.0273557	0.327811	-0.0803857	0.0268488	0.973587	0.92276	1.02721		0.97 (0.92 to 1.03)
343	ebi-a-GCST90001459	ebi-a-GCST90018875	Lung cancer || id:ebi-a-GCST90018875	|| id:ebi-a-GCST90001459	Inverse variance weighted	54	-0.017596	0.0181194	0.331493	-0.05311	0.0179181	0.982558	0.948276	1.01808		0.98 (0.95 to 1.02)
344	ebi-a-GCST90001459	ebi-a-GCST90018875	Lung cancer || id:ebi-a-GCST90018875	|| id:ebi-a-GCST90001459	Simple mode	54	0.0358262	0.0477495	0.456395	-0.0577627	0.129415	1.03648	0.943874	1.13816		1.04 (0.94 to 1.14)
345	ebi-a-GCST90001459	ebi-a-GCST90018875	Lung cancer || id:ebi-a-GCST90018875	|| id:ebi-a-GCST90001459	Weighted mode	54	-0.0455002	0.0379023	0.235299	-0.119789	0.0287883	0.955519	0.887108	1.02921		0.96 (0.89 to 1.03)
346	ebi-a-GCST90001460	ebi-a-GCST90018875	Lung cancer || id:ebi-a-GCST90018875	|| id:ebi-a-GCST90001460	MR Egger	33	-0.00924395	0.0182919	0.616882	-0.045096	0.0266081	0.990799	0.955906	1.02697		0.99 (0.96 to 1.03)
347	ebi-a-GCST90001460	ebi-a-GCST90018875	Lung cancer || id:ebi-a-GCST90018875	|| id:ebi-a-GCST90001460	Weighted median	33	-0.00428035	0.0198572	0.829333	-0.0432004	0.0346397	0.995729	0.957719	1.03525		1.00 (0.96 to 1.04)
348	ebi-a-GCST90001460	ebi-a-GCST90018875	Lung cancer || id:ebi-a-GCST90018875	|| id:ebi-a-GCST90001460	Inverse variance weighted	33	0.0113312	0.0143823	0.430779	-0.0168581	0.0395205	1.0114	0.983283	1.04031		1.01 (0.98 to 1.04)
349	ebi-a-GCST90001460	ebi-a-GCST90018875	Lung cancer || id:ebi-a-GCST90018875	|| id:ebi-a-GCST90001460	Simple mode	33	0.0212578	0.0346972	0.544427	-0.0467487	0.0892643	1.02149	0.954327	1.09337		1.02 (0.95 to 1.09)
350	ebi-a-GCST90001460	ebi-a-GCST90018875	Lung cancer || id:ebi-a-GCST90018875	|| id:ebi-a-GCST90001460	Weighted mode	33	-0.011102	0.017043	0.519433	-0.0445064	0.0223023	0.988959	0.95647	1.02255		0.99 (0.96 to 1.02)
351	ebi-a-GCST90001461	ebi-a-GCST90018875	Lung cancer || id:ebi-a-GCST90018875	|| id:ebi-a-GCST90001461	MR Egger	51	0.0104917	0.0457065	0.819401	-0.079093	0.100076	1.01055	0.923954	1.10526		1.01 (0.92 to 1.11)
352	ebi-a-GCST90001461	ebi-a-GCST90018875	Lung cancer || id:ebi-a-GCST90018875	|| id:ebi-a-GCST90001461	Weighted median	51	-0.0425961	0.0290672	0.142802	-0.0995678	0.0143755	0.958298	0.905229	1.01448		0.96 (0.91 to 1.01)
353	ebi-a-GCST90001461	ebi-a-GCST90018875	Lung cancer || id:ebi-a-GCST90018875	|| id:ebi-a-GCST90001461	Inverse variance weighted	51	-0.0229782	0.0198193	0.2463	-0.0618241	0.0158677	0.977284	0.940048	1.01599		0.98 (0.94 to 1.02)
354	ebi-a-GCST90001461	ebi-a-GCST90018875	Lung cancer || id:ebi-a-GCST90018875	|| id:ebi-a-GCST90001461	Simple mode	51	-0.0843336	0.0555441	0.135232	-0.1932	0.0245328	0.919125	0.824317	1.02484		0.92 (0.82 to 1.02)
355	ebi-a-GCST90001461	ebi-a-GCST90018875	Lung cancer || id:ebi-a-GCST90018875	|| id:ebi-a-GCST90001461	Weighted mode	51	-0.0508722	0.0415491	0.226544	-0.132308	0.030564	0.9504	0.876071	1.03104		0.95 (0.88 to 1.03)
356	ebi-a-GCST90001462	ebi-a-GCST90018875	Lung cancer || id:ebi-a-GCST90018875	|| id:ebi-a-GCST90001462	MR Egger	65	0.00452564	0.0166951	0.787219	-0.0281967	0.037248	1.00454	0.972197	1.03795		1.00 (0.97 to 1.04)
357	ebi-a-GCST90001462	ebi-a-GCST90018875	Lung cancer || id:ebi-a-GCST90018875	|| id:ebi-a-GCST90001462	Weighted median	65	-0.0264189	0.0177557	0.136775	-0.0612202	0.00838235	0.973927	0.940616	1.00842		0.97 (0.94 to 1.01)
358	ebi-a-GCST90001462	ebi-a-GCST90018875	Lung cancer || id:ebi-a-GCST90018875	|| id:ebi-a-GCST90001462	Inverse variance weighted	65	-0.0143215	0.0114827	0.212315	-0.0368276	0.00818459	0.985781	0.963842	1.00822		0.99 (0.96 to 1.01)
359	ebi-a-GCST90001462	ebi-a-GCST90018875	Lung cancer || id:ebi-a-GCST90018875	|| id:ebi-a-GCST90001462	Simple mode	65	0.0284629	0.0298474	0.343866	-0.0300379	0.0869637	1.02887	0.970409	1.09086		1.03 (0.97 to 1.09)
360	ebi-a-GCST90001462	ebi-a-GCST90018875	Lung cancer || id:ebi-a-GCST90018875	|| id:ebi-a-GCST90001462	Weighted mode	65	-0.0152791	0.0175229	0.386495	-0.0496239	0.0190658	0.984837	0.951587	1.01925		0.98 (0.95 to 1.02)
361	ebi-a-GCST90001463	ebi-a-GCST90018875	Lung cancer || id:ebi-a-GCST90018875	|| id:ebi-a-GCST90001463	MR Egger	69	0.0102826	0.0155782	0.511478	-0.0202508	0.040816	1.01034	0.979953	1.04166		1.01 (0.98 to 1.04)
362	ebi-a-GCST90001463	ebi-a-GCST90018875	Lung cancer || id:ebi-a-GCST90018875	|| id:ebi-a-GCST90001463	Weighted median	69	-0.000238312	0.0173239	0.989024	-0.0341931	0.0337165	0.999762	0.966385	1.03429		1.00 (0.97 to 1.03)
363	ebi-a-GCST90001463	ebi-a-GCST90018875	Lung cancer || id:ebi-a-GCST90018875	|| id:ebi-a-GCST90001463	Inverse variance weighted	69	0.00226554	0.0106309	0.831241	-0.018571	0.0231021	1.00227	0.9816	1.02337		1.00 (0.98 to 1.02)
364	ebi-a-GCST90001463	ebi-a-GCST90018875	Lung cancer || id:ebi-a-GCST90018875	|| id:ebi-a-GCST90001463	Simple mode	69	0.0283494	0.0282867	0.319792	-0.0270925	0.0837913	1.02876	0.973271	1.0874		1.03 (0.97 to 1.09)
365	ebi-a-GCST90001463	ebi-a-GCST90018875	Lung cancer || id:ebi-a-GCST90018875	|| id:ebi-a-GCST90001463	Weighted mode	69	0.000296332	0.0155896	0.98489	-0.0302593	0.030852	1.0003	0.970194	1.03133		1.00 (0.97 to 1.03)
366	ebi-a-GCST90001464	ebi-a-GCST90018875	Lung cancer || id:ebi-a-GCST90018875	|| id:ebi-a-GCST90001464	MR Egger	73	-0.0193408	0.0225599	0.394158	-0.0635582	0.0248765	0.980845	0.93842	1.02519		0.98 (0.94 to 1.03)
367	ebi-a-GCST90001464	ebi-a-GCST90018875	Lung cancer || id:ebi-a-GCST90018875	|| id:ebi-a-GCST90001464	Weighted median	73	-0.023599	0.0170933	0.167401	-0.0571019	0.00990378	0.976677	0.944498	1.00995		0.98 (0.94 to 1.01)
368	ebi-a-GCST90001464	ebi-a-GCST90018875	Lung cancer || id:ebi-a-GCST90018875	|| id:ebi-a-GCST90001464	Inverse variance weighted	73	-0.0141455	0.0120461	0.240281	-0.0377558	0.00946477	0.985954	0.962948	1.00951		0.99 (0.96 to 1.01)
369	ebi-a-GCST90001464	ebi-a-GCST90018875	Lung cancer || id:ebi-a-GCST90018875	|| id:ebi-a-GCST90001464	Simple mode	73	-0.0174474	0.0285232	0.542669	-0.0733529	0.0384581	0.982704	0.929273	1.03921		0.98 (0.93 to 1.04)
370	ebi-a-GCST90001464	ebi-a-GCST90018875	Lung cancer || id:ebi-a-GCST90018875	|| id:ebi-a-GCST90001464	Weighted mode	73	-0.0130898	0.0191818	0.497171	-0.050686	0.0245065	0.986996	0.950577	1.02481		0.99 (0.95 to 1.02)
371	ebi-a-GCST90001465	ebi-a-GCST90018875	Lung cancer || id:ebi-a-GCST90018875	|| id:ebi-a-GCST90001465	MR Egger	78	-0.0127907	0.0124394	0.307099	-0.037172	0.0115906	0.987291	0.96351	1.01166		0.99 (0.96 to 1.01)
372	ebi-a-GCST90001465	ebi-a-GCST90018875	Lung cancer || id:ebi-a-GCST90018875	|| id:ebi-a-GCST90001465	Weighted median	78	-0.0196765	0.0131	0.133092	-0.0453526	0.00599957	0.980516	0.95566	1.00602		0.98 (0.96 to 1.01)
373	ebi-a-GCST90001465	ebi-a-GCST90018875	Lung cancer || id:ebi-a-GCST90018875	|| id:ebi-a-GCST90001465	Inverse variance weighted	78	-0.0135066	0.00898919	0.132959	-0.0311254	0.00411224	0.986584	0.969354	1.00412		0.99 (0.97 to 1.00)
374	ebi-a-GCST90001465	ebi-a-GCST90018875	Lung cancer || id:ebi-a-GCST90018875	|| id:ebi-a-GCST90001465	Simple mode	78	-0.0213244	0.0231808	0.36049	-0.0667588	0.02411	0.978901	0.935421	1.0244		0.98 (0.94 to 1.02)
375	ebi-a-GCST90001465	ebi-a-GCST90018875	Lung cancer || id:ebi-a-GCST90018875	|| id:ebi-a-GCST90001465	Weighted mode	78	-0.0138592	0.0122528	0.261522	-0.0378748	0.0101563	0.986236	0.962834	1.01021		0.99 (0.96 to 1.01)
376	ebi-a-GCST90001466	ebi-a-GCST90018875	Lung cancer || id:ebi-a-GCST90018875	|| id:ebi-a-GCST90001466	MR Egger	22	0.0319218	0.0378868	0.40944	-0.0423364	0.10618	1.03244	0.958547	1.11202		1.03 (0.96 to 1.11)
377	ebi-a-GCST90001466	ebi-a-GCST90018875	Lung cancer || id:ebi-a-GCST90018875	|| id:ebi-a-GCST90001466	Weighted median	22	0.0229008	0.0322982	0.478299	-0.0404037	0.0862053	1.02316	0.960402	1.09003		1.02 (0.96 to 1.09)
378	ebi-a-GCST90001466	ebi-a-GCST90018875	Lung cancer || id:ebi-a-GCST90018875	|| id:ebi-a-GCST90001466	Inverse variance weighted	22	0.0183026	0.0240595	0.446823	-0.028854	0.0654592	1.01847	0.971558	1.06765		1.02 (0.97 to 1.07)
379	ebi-a-GCST90001466	ebi-a-GCST90018875	Lung cancer || id:ebi-a-GCST90018875	|| id:ebi-a-GCST90001466	Simple mode	22	0.0177755	0.0521467	0.736585	-0.0844321	0.119983	1.01793	0.919034	1.12748		1.02 (0.92 to 1.13)
380	ebi-a-GCST90001466	ebi-a-GCST90018875	Lung cancer || id:ebi-a-GCST90018875	|| id:ebi-a-GCST90001466	Weighted mode	22	0.021114	0.0289888	0.474444	-0.035704	0.077932	1.02134	0.964926	1.08105		1.02 (0.96 to 1.08)
381	ebi-a-GCST90001467	ebi-a-GCST90018875	Lung cancer || id:ebi-a-GCST90018875	|| id:ebi-a-GCST90001467	MR Egger	37	0.008765	0.0299502	0.771516	-0.0499374	0.0674674	1.0088	0.951289	1.0698		1.01 (0.95 to 1.07)
382	ebi-a-GCST90001467	ebi-a-GCST90018875	Lung cancer || id:ebi-a-GCST90018875	|| id:ebi-a-GCST90001467	Weighted median	37	0.0162095	0.0276559	0.557798	-0.037996	0.0704151	1.01634	0.962717	1.07295		1.02 (0.96 to 1.07)
383	ebi-a-GCST90001467	ebi-a-GCST90018875	Lung cancer || id:ebi-a-GCST90018875	|| id:ebi-a-GCST90001467	Inverse variance weighted	37	-0.0148638	0.0182621	0.415693	-0.0506575	0.0209299	0.985246	0.950604	1.02115		0.99 (0.95 to 1.02)
384	ebi-a-GCST90001467	ebi-a-GCST90018875	Lung cancer || id:ebi-a-GCST90018875	|| id:ebi-a-GCST90001467	Simple mode	37	0.00262616	0.0473595	0.956085	-0.0901984	0.0954507	1.00263	0.91375	1.10015		1.00 (0.91 to 1.10)
385	ebi-a-GCST90001467	ebi-a-GCST90018875	Lung cancer || id:ebi-a-GCST90018875	|| id:ebi-a-GCST90001467	Weighted mode	37	0.00960103	0.0272232	0.726386	-0.0437565	0.0629585	1.00965	0.957187	1.06498		1.01 (0.96 to 1.06)
386	ebi-a-GCST90001468	ebi-a-GCST90018875	Lung cancer || id:ebi-a-GCST90018875	|| id:ebi-a-GCST90001468	MR Egger	68	0.004571	0.0294073	0.876951	-0.0530673	0.0622093	1.00458	0.948316	1.06419		1.00 (0.95 to 1.06)
387	ebi-a-GCST90001468	ebi-a-GCST90018875	Lung cancer || id:ebi-a-GCST90018875	|| id:ebi-a-GCST90001468	Weighted median	68	0.00360356	0.0191692	0.850887	-0.033968	0.0411752	1.00361	0.966602	1.04203		1.00 (0.97 to 1.04)
388	ebi-a-GCST90001468	ebi-a-GCST90018875	Lung cancer || id:ebi-a-GCST90018875	|| id:ebi-a-GCST90001468	Inverse variance weighted	68	-0.00723359	0.0133236	0.587189	-0.0333479	0.0188807	0.992793	0.967202	1.01906		0.99 (0.97 to 1.02)
389	ebi-a-GCST90001468	ebi-a-GCST90018875	Lung cancer || id:ebi-a-GCST90018875	|| id:ebi-a-GCST90001468	Simple mode	68	0.0182333	0.0335076	0.588143	-0.0474417	0.0839082	1.0184	0.953666	1.08753		1.02 (0.95 to 1.09)
390	ebi-a-GCST90001468	ebi-a-GCST90018875	Lung cancer || id:ebi-a-GCST90018875	|| id:ebi-a-GCST90001468	Weighted mode	68	0.00477915	0.0233827	0.83867	-0.0410509	0.0506092	1.00479	0.95978	1.05191		1.00 (0.96 to 1.05)
391	ebi-a-GCST90001469	ebi-a-GCST90018875	Lung cancer || id:ebi-a-GCST90018875	|| id:ebi-a-GCST90001469	MR Egger	84	-0.0148703	0.0164249	0.367931	-0.047063	0.0173224	0.98524	0.954027	1.01747		0.99 (0.95 to 1.02)
392	ebi-a-GCST90001469	ebi-a-GCST90018875	Lung cancer || id:ebi-a-GCST90018875	|| id:ebi-a-GCST90001469	Weighted median	84	-0.00865847	0.015363	0.573032	-0.03877	0.0214531	0.991379	0.961972	1.02168		0.99 (0.96 to 1.02)
393	ebi-a-GCST90001469	ebi-a-GCST90018875	Lung cancer || id:ebi-a-GCST90018875	|| id:ebi-a-GCST90001469	Inverse variance weighted	84	-0.00905976	0.00965623	0.348126	-0.027986	0.00986645	0.990981	0.972402	1.00992		0.99 (0.97 to 1.01)
394	ebi-a-GCST90001469	ebi-a-GCST90018875	Lung cancer || id:ebi-a-GCST90018875	|| id:ebi-a-GCST90001469	Simple mode	84	0.0259188	0.0281021	0.359042	-0.0291613	0.0809989	1.02626	0.97126	1.08437		1.03 (0.97 to 1.08)
395	ebi-a-GCST90001469	ebi-a-GCST90018875	Lung cancer || id:ebi-a-GCST90018875	|| id:ebi-a-GCST90001469	Weighted mode	84	-0.0233054	0.0168875	0.17128	-0.0564048	0.00979404	0.976964	0.945156	1.00984		0.98 (0.95 to 1.01)
396	ebi-a-GCST90001470	ebi-a-GCST90018875	Lung cancer || id:ebi-a-GCST90018875	|| id:ebi-a-GCST90001470	MR Egger	32	-0.00520743	0.0396304	0.896336	-0.082883	0.0724682	0.994806	0.920459	1.07516		0.99 (0.92 to 1.08)
397	ebi-a-GCST90001470	ebi-a-GCST90018875	Lung cancer || id:ebi-a-GCST90018875	|| id:ebi-a-GCST90001470	Weighted median	32	0.0167916	0.0328994	0.609778	-0.0476913	0.0812744	1.01693	0.953428	1.08467		1.02 (0.95 to 1.08)
398	ebi-a-GCST90001470	ebi-a-GCST90018875	Lung cancer || id:ebi-a-GCST90018875	|| id:ebi-a-GCST90001470	Inverse variance weighted	32	-0.00469308	0.0216285	0.828219	-0.047085	0.0376988	0.995318	0.954006	1.03842		1.00 (0.95 to 1.04)
399	ebi-a-GCST90001470	ebi-a-GCST90018875	Lung cancer || id:ebi-a-GCST90018875	|| id:ebi-a-GCST90001470	Simple mode	32	0.0253169	0.0504433	0.619293	-0.0735521	0.124186	1.02564	0.929088	1.13223		1.03 (0.93 to 1.13)
400	ebi-a-GCST90001470	ebi-a-GCST90018875	Lung cancer || id:ebi-a-GCST90018875	|| id:ebi-a-GCST90001470	Weighted mode	32	0.0149795	0.0323951	0.647023	-0.0485149	0.078474	1.01509	0.952643	1.08164		1.02 (0.95 to 1.08)
401	ebi-a-GCST90001471	ebi-a-GCST90018875	Lung cancer || id:ebi-a-GCST90018875	|| id:ebi-a-GCST90001471	MR Egger	36	0.00853903	0.0357928	0.812873	-0.0616149	0.078693	1.00858	0.940245	1.08187		1.01 (0.94 to 1.08)
402	ebi-a-GCST90001471	ebi-a-GCST90018875	Lung cancer || id:ebi-a-GCST90018875	|| id:ebi-a-GCST90001471	Weighted median	36	0.0146106	0.0307395	0.63457	-0.0456389	0.0748601	1.01472	0.955387	1.07773		1.01 (0.96 to 1.08)
403	ebi-a-GCST90001471	ebi-a-GCST90018875	Lung cancer || id:ebi-a-GCST90018875	|| id:ebi-a-GCST90001471	Inverse variance weighted	36	0.0132678	0.0216901	0.540737	-0.0292448	0.0557805	1.01336	0.971179	1.05737		1.01 (0.97 to 1.06)
404	ebi-a-GCST90001471	ebi-a-GCST90018875	Lung cancer || id:ebi-a-GCST90018875	|| id:ebi-a-GCST90001471	Simple mode	36	-0.00942649	0.0438605	0.831077	-0.0953931	0.0765401	0.990618	0.909016	1.07955		0.99 (0.91 to 1.08)
405	ebi-a-GCST90001471	ebi-a-GCST90018875	Lung cancer || id:ebi-a-GCST90018875	|| id:ebi-a-GCST90001471	Weighted mode	36	0.00966892	0.0309992	0.756961	-0.0510895	0.0704274	1.00972	0.950194	1.07297		1.01 (0.95 to 1.07)
406	ebi-a-GCST90001472	ebi-a-GCST90018875	Lung cancer || id:ebi-a-GCST90018875	|| id:ebi-a-GCST90001472	MR Egger	90	0.00513756	0.0176557	0.771747	-0.0294676	0.0397428	1.00515	0.970962	1.04054		1.01 (0.97 to 1.04)
407	ebi-a-GCST90001472	ebi-a-GCST90018875	Lung cancer || id:ebi-a-GCST90018875	|| id:ebi-a-GCST90001472	Weighted median	90	0.00868654	0.0162075	0.591988	-0.0230802	0.0404533	1.00872	0.977184	1.04128		1.01 (0.98 to 1.04)
408	ebi-a-GCST90001472	ebi-a-GCST90018875	Lung cancer || id:ebi-a-GCST90018875	|| id:ebi-a-GCST90001472	Inverse variance weighted	90	-0.00172198	0.0102327	0.866362	-0.0217781	0.0183342	0.99828	0.978457	1.0185		1.00 (0.98 to 1.02)
409	ebi-a-GCST90001472	ebi-a-GCST90018875	Lung cancer || id:ebi-a-GCST90018875	|| id:ebi-a-GCST90001472	Simple mode	90	0.00435774	0.0253247	0.863769	-0.0452786	0.0539941	1.00437	0.955731	1.05548		1.00 (0.96 to 1.06)
410	ebi-a-GCST90001472	ebi-a-GCST90018875	Lung cancer || id:ebi-a-GCST90018875	|| id:ebi-a-GCST90001472	Weighted mode	90	0.00435774	0.0153169	0.776684	-0.0256633	0.0343788	1.00437	0.974663	1.03498		1.00 (0.97 to 1.03)
411	ebi-a-GCST90001473	ebi-a-GCST90018875	Lung cancer || id:ebi-a-GCST90018875	|| id:ebi-a-GCST90001473	MR Egger	91	-0.00262912	0.016789	0.875916	-0.0355355	0.0302772	0.997374	0.965089	1.03074		1.00 (0.97 to 1.03)
412	ebi-a-GCST90001473	ebi-a-GCST90018875	Lung cancer || id:ebi-a-GCST90018875	|| id:ebi-a-GCST90001473	Weighted median	91	0.00779927	0.017398	0.653946	-0.0263007	0.0418993	1.00783	0.974042	1.04279		1.01 (0.97 to 1.04)
413	ebi-a-GCST90001473	ebi-a-GCST90018875	Lung cancer || id:ebi-a-GCST90018875	|| id:ebi-a-GCST90001473	Inverse variance weighted	91	-0.00279923	0.0101469	0.782648	-0.0226872	0.0170888	0.997205	0.977568	1.01724		1.00 (0.98 to 1.02)
414	ebi-a-GCST90001473	ebi-a-GCST90018875	Lung cancer || id:ebi-a-GCST90018875	|| id:ebi-a-GCST90001473	Simple mode	91	-0.000168138	0.0266808	0.994986	-0.0524626	0.0521263	0.999832	0.94889	1.05351		1.00 (0.95 to 1.05)
415	ebi-a-GCST90001473	ebi-a-GCST90018875	Lung cancer || id:ebi-a-GCST90018875	|| id:ebi-a-GCST90001473	Weighted mode	91	0.00317657	0.0140697	0.821889	-0.0244	0.0307531	1.00318	0.975895	1.03123		1.00 (0.98 to 1.03)
416	ebi-a-GCST90001474	ebi-a-GCST90018875	Lung cancer || id:ebi-a-GCST90018875	|| id:ebi-a-GCST90001474	MR Egger	45	0.0149984	0.0225292	0.50914	-0.0291589	0.0591556	1.01511	0.971262	1.06094		1.02 (0.97 to 1.06)
417	ebi-a-GCST90001474	ebi-a-GCST90018875	Lung cancer || id:ebi-a-GCST90018875	|| id:ebi-a-GCST90001474	Weighted median	45	0.0241559	0.0230543	0.294738	-0.0210305	0.0693423	1.02445	0.979189	1.0718		1.02 (0.98 to 1.07)
418	ebi-a-GCST90001474	ebi-a-GCST90018875	Lung cancer || id:ebi-a-GCST90018875	|| id:ebi-a-GCST90001474	Inverse variance weighted	45	0.025021	0.0137754	0.0693175	-0.00197892	0.0520208	1.02534	0.998023	1.0534		1.03 (1.00 to 1.05)
419	ebi-a-GCST90001474	ebi-a-GCST90018875	Lung cancer || id:ebi-a-GCST90018875	|| id:ebi-a-GCST90001474	Simple mode	45	0.0552428	0.0348329	0.119916	-0.0130298	0.123515	1.0568	0.987055	1.13147		1.06 (0.99 to 1.13)
420	ebi-a-GCST90001474	ebi-a-GCST90018875	Lung cancer || id:ebi-a-GCST90018875	|| id:ebi-a-GCST90001474	Weighted mode	45	0.0321071	0.0193342	0.103897	-0.00578796	0.0700021	1.03263	0.994229	1.07251		1.03 (0.99 to 1.07)
421	ebi-a-GCST90001475	ebi-a-GCST90018875	Lung cancer || id:ebi-a-GCST90018875	|| id:ebi-a-GCST90001475	MR Egger	60	-0.0531939	0.0532426	0.321904	-0.157549	0.0511617	0.948196	0.854235	1.05249		0.95 (0.85 to 1.05)
422	ebi-a-GCST90001475	ebi-a-GCST90018875	Lung cancer || id:ebi-a-GCST90018875	|| id:ebi-a-GCST90001475	Weighted median	60	-0.0297586	0.0256957	0.246816	-0.0801222	0.0206049	0.97068	0.923004	1.02082		0.97 (0.92 to 1.02)
423	ebi-a-GCST90001475	ebi-a-GCST90018875	Lung cancer || id:ebi-a-GCST90018875	|| id:ebi-a-GCST90001475	Inverse variance weighted	60	-0.038125	0.0224551	0.0895389	-0.082137	0.00588693	0.962593	0.921146	1.0059		0.96 (0.92 to 1.01)
424	ebi-a-GCST90001475	ebi-a-GCST90018875	Lung cancer || id:ebi-a-GCST90018875	|| id:ebi-a-GCST90001475	Simple mode	60	-0.150912	0.0623585	0.0186158	-0.273135	-0.0286899	0.859923	0.76099	0.971718		0.86 (0.76 to 0.97)
425	ebi-a-GCST90001475	ebi-a-GCST90018875	Lung cancer || id:ebi-a-GCST90018875	|| id:ebi-a-GCST90001475	Weighted mode	60	0.00143834	0.0442082	0.974155	-0.0852098	0.0880865	1.00144	0.91832	1.09208		1.00 (0.92 to 1.09)
426	ebi-a-GCST90001476	ebi-a-GCST90018875	Lung cancer || id:ebi-a-GCST90018875	|| id:ebi-a-GCST90001476	MR Egger	28	-0.0716076	0.0821768	0.391519	-0.232674	0.0894589	0.930896	0.792412	1.09358		0.93 (0.79 to 1.09)
427	ebi-a-GCST90001476	ebi-a-GCST90018875	Lung cancer || id:ebi-a-GCST90018875	|| id:ebi-a-GCST90001476	Weighted median	28	-0.0365305	0.0325591	0.261873	-0.100346	0.0272853	0.964129	0.904524	1.02766		0.96 (0.90 to 1.03)
428	ebi-a-GCST90001476	ebi-a-GCST90018875	Lung cancer || id:ebi-a-GCST90018875	|| id:ebi-a-GCST90001476	Inverse variance weighted	28	-0.0740689	0.03291	0.0244077	-0.138573	-0.00956529	0.928608	0.8706	0.99048		0.93 (0.87 to 0.99)
429	ebi-a-GCST90001476	ebi-a-GCST90018875	Lung cancer || id:ebi-a-GCST90018875	|| id:ebi-a-GCST90001476	Simple mode	28	-0.0426751	0.0591832	0.477065	-0.158674	0.073324	0.958223	0.853274	1.07608		0.96 (0.85 to 1.08)
430	ebi-a-GCST90001476	ebi-a-GCST90018875	Lung cancer || id:ebi-a-GCST90018875	|| id:ebi-a-GCST90001476	Weighted mode	28	-0.0302349	0.0417556	0.475237	-0.112076	0.051606	0.970218	0.893976	1.05296		0.97 (0.89 to 1.05)
431	ebi-a-GCST90001477	ebi-a-GCST90018875	Lung cancer || id:ebi-a-GCST90018875	|| id:ebi-a-GCST90001477	MR Egger	50	0.00496235	0.0335166	0.882918	-0.0607301	0.0706548	1.00497	0.941077	1.07321		1.00 (0.94 to 1.07)
432	ebi-a-GCST90001477	ebi-a-GCST90018875	Lung cancer || id:ebi-a-GCST90018875	|| id:ebi-a-GCST90001477	Weighted median	50	0.00477355	0.0223331	0.830747	-0.0389993	0.0485464	1.00478	0.961751	1.04974		1.00 (0.96 to 1.05)
433	ebi-a-GCST90001477	ebi-a-GCST90018875	Lung cancer || id:ebi-a-GCST90018875	|| id:ebi-a-GCST90001477	Inverse variance weighted	50	-0.0317483	0.0213871	0.137687	-0.073667	0.0101704	0.96875	0.928981	1.01022		0.97 (0.93 to 1.01)
434	ebi-a-GCST90001477	ebi-a-GCST90018875	Lung cancer || id:ebi-a-GCST90018875	|| id:ebi-a-GCST90001477	Simple mode	50	-0.0640621	0.0448672	0.159688	-0.152002	0.0238777	0.937947	0.858987	1.02417		0.94 (0.86 to 1.02)
435	ebi-a-GCST90001477	ebi-a-GCST90018875	Lung cancer || id:ebi-a-GCST90018875	|| id:ebi-a-GCST90001477	Weighted mode	50	0.00688408	0.0229276	0.765254	-0.038054	0.0518222	1.00691	0.962661	1.05319		1.01 (0.96 to 1.05)
436	ebi-a-GCST90001478	ebi-a-GCST90018875	Lung cancer || id:ebi-a-GCST90018875	|| id:ebi-a-GCST90001478	MR Egger	27	-0.0646518	0.041339	0.130403	-0.145676	0.0163727	0.937394	0.864438	1.01651		0.94 (0.86 to 1.02)
437	ebi-a-GCST90001478	ebi-a-GCST90018875	Lung cancer || id:ebi-a-GCST90018875	|| id:ebi-a-GCST90001478	Weighted median	27	-0.0610957	0.0346052	0.0774788	-0.128922	0.00673051	0.940733	0.879043	1.00675		0.94 (0.88 to 1.01)
438	ebi-a-GCST90001478	ebi-a-GCST90018875	Lung cancer || id:ebi-a-GCST90018875	|| id:ebi-a-GCST90001478	Inverse variance weighted	27	-0.00218672	0.0233904	0.925516	-0.0480319	0.0436584	0.997816	0.953103	1.04463		1.00 (0.95 to 1.04)
439	ebi-a-GCST90001478	ebi-a-GCST90018875	Lung cancer || id:ebi-a-GCST90018875	|| id:ebi-a-GCST90001478	Simple mode	27	0.0640246	0.0834572	0.4499	-0.0995515	0.227601	1.06612	0.905243	1.25558		1.07 (0.91 to 1.26)
440	ebi-a-GCST90001478	ebi-a-GCST90018875	Lung cancer || id:ebi-a-GCST90018875	|| id:ebi-a-GCST90001478	Weighted mode	27	-0.0690694	0.0370995	0.0739816	-0.141784	0.00364562	0.933262	0.867808	1.00365		0.93 (0.87 to 1.00)
441	ebi-a-GCST90001479	ebi-a-GCST90018875	Lung cancer || id:ebi-a-GCST90018875	|| id:ebi-a-GCST90001479	MR Egger	22	0.00966939	0.0442125	0.829098	-0.0769872	0.096326	1.00972	0.925902	1.10112		1.01 (0.93 to 1.10)
442	ebi-a-GCST90001479	ebi-a-GCST90018875	Lung cancer || id:ebi-a-GCST90018875	|| id:ebi-a-GCST90001479	Weighted median	22	0.00772678	0.0346351	0.823465	-0.0601581	0.0756117	1.00776	0.941616	1.07854		1.01 (0.94 to 1.08)
443	ebi-a-GCST90001479	ebi-a-GCST90018875	Lung cancer || id:ebi-a-GCST90018875	|| id:ebi-a-GCST90001479	Inverse variance weighted	22	0.0375664	0.0253288	0.138035	-0.0120781	0.0872109	1.03828	0.987995	1.09113		1.04 (0.99 to 1.09)
444	ebi-a-GCST90001479	ebi-a-GCST90018875	Lung cancer || id:ebi-a-GCST90018875	|| id:ebi-a-GCST90001479	Simple mode	22	0.0139326	0.0539061	0.798568	-0.0917233	0.119588	1.01403	0.912358	1.12703		1.01 (0.91 to 1.13)
445	ebi-a-GCST90001479	ebi-a-GCST90018875	Lung cancer || id:ebi-a-GCST90018875	|| id:ebi-a-GCST90001479	Weighted mode	22	-0.00186903	0.0373171	0.960528	-0.0750106	0.0712726	0.998133	0.927734	1.07387		1.00 (0.93 to 1.07)
446	ebi-a-GCST90001480	ebi-a-GCST90018875	Lung cancer || id:ebi-a-GCST90018875	|| id:ebi-a-GCST90001480	MR Egger	54	-0.0190256	0.0226052	0.40384	-0.0633319	0.0252807	0.981154	0.938632	1.0256		0.98 (0.94 to 1.03)
447	ebi-a-GCST90001480	ebi-a-GCST90018875	Lung cancer || id:ebi-a-GCST90018875	|| id:ebi-a-GCST90001480	Weighted median	54	-0.0115357	0.0227884	0.612708	-0.056201	0.0331295	0.988531	0.945349	1.03368		0.99 (0.95 to 1.03)
448	ebi-a-GCST90001480	ebi-a-GCST90018875	Lung cancer || id:ebi-a-GCST90018875	|| id:ebi-a-GCST90001480	Inverse variance weighted	54	0.00560018	0.0149479	0.707923	-0.0236976	0.034898	1.00562	0.976581	1.03551		1.01 (0.98 to 1.04)
449	ebi-a-GCST90001480	ebi-a-GCST90018875	Lung cancer || id:ebi-a-GCST90018875	|| id:ebi-a-GCST90001480	Simple mode	54	-0.00763501	0.0421821	0.857057	-0.0903118	0.0750418	0.992394	0.913646	1.07793		0.99 (0.91 to 1.08)
450	ebi-a-GCST90001480	ebi-a-GCST90018875	Lung cancer || id:ebi-a-GCST90018875	|| id:ebi-a-GCST90001480	Weighted mode	54	-0.0239794	0.026118	0.362716	-0.0751708	0.0272119	0.976306	0.927585	1.02759		0.98 (0.93 to 1.03)
451	ebi-a-GCST90001481	ebi-a-GCST90018875	Lung cancer || id:ebi-a-GCST90018875	|| id:ebi-a-GCST90001481	MR Egger	95	-0.012071	0.0116128	0.301289	-0.0348321	0.0106901	0.988002	0.965768	1.01075		0.99 (0.97 to 1.01)
452	ebi-a-GCST90001481	ebi-a-GCST90018875	Lung cancer || id:ebi-a-GCST90018875	|| id:ebi-a-GCST90001481	Weighted median	95	-0.0181564	0.0135085	0.178926	-0.0446331	0.00832032	0.982007	0.956348	1.00836		0.98 (0.96 to 1.01)
453	ebi-a-GCST90001481	ebi-a-GCST90018875	Lung cancer || id:ebi-a-GCST90018875	|| id:ebi-a-GCST90001481	Inverse variance weighted	95	-0.00832255	0.00912311	0.361637	-0.0262038	0.00955874	0.991712	0.974137	1.0096		0.99 (0.97 to 1.01)
454	ebi-a-GCST90001481	ebi-a-GCST90018875	Lung cancer || id:ebi-a-GCST90018875	|| id:ebi-a-GCST90001481	Simple mode	95	-0.013039	0.0212802	0.541535	-0.0547481	0.0286701	0.987046	0.946724	1.02909		0.99 (0.95 to 1.03)
455	ebi-a-GCST90001481	ebi-a-GCST90018875	Lung cancer || id:ebi-a-GCST90018875	|| id:ebi-a-GCST90001481	Weighted mode	95	-0.0176601	0.0120523	0.146179	-0.0412826	0.00596241	0.982495	0.959558	1.00598		0.98 (0.96 to 1.01)
456	ebi-a-GCST90001482	ebi-a-GCST90018875	Lung cancer || id:ebi-a-GCST90018875	|| id:ebi-a-GCST90001482	MR Egger	71	-0.0208931	0.0129881	0.112261	-0.0463497	0.00456348	0.979324	0.954708	1.00457		0.98 (0.95 to 1.00)
457	ebi-a-GCST90001482	ebi-a-GCST90018875	Lung cancer || id:ebi-a-GCST90018875	|| id:ebi-a-GCST90001482	Weighted median	71	-0.0187011	0.015695	0.233444	-0.0494633	0.0120611	0.981473	0.95174	1.01213		0.98 (0.95 to 1.01)
458	ebi-a-GCST90001482	ebi-a-GCST90018875	Lung cancer || id:ebi-a-GCST90018875	|| id:ebi-a-GCST90001482	Inverse variance weighted	71	-0.0146105	0.010155	0.150221	-0.0345144	0.0052933	0.985496	0.966074	1.00531		0.99 (0.97 to 1.01)
459	ebi-a-GCST90001482	ebi-a-GCST90018875	Lung cancer || id:ebi-a-GCST90018875	|| id:ebi-a-GCST90001482	Simple mode	71	-0.0161497	0.0227945	0.480994	-0.060827	0.0285276	0.98398	0.940986	1.02894		0.98 (0.94 to 1.03)
460	ebi-a-GCST90001482	ebi-a-GCST90018875	Lung cancer || id:ebi-a-GCST90018875	|| id:ebi-a-GCST90001482	Weighted mode	71	-0.0189398	0.0139073	0.177609	-0.0461981	0.00831852	0.981238	0.954853	1.00835		0.98 (0.95 to 1.01)
461	ebi-a-GCST90001483	ebi-a-GCST90018875	Lung cancer || id:ebi-a-GCST90018875	|| id:ebi-a-GCST90001483	MR Egger	155	-0.015287	0.0127621	0.232831	-0.0403006	0.0097267	0.984829	0.960501	1.00977		0.98 (0.96 to 1.01)
462	ebi-a-GCST90001483	ebi-a-GCST90018875	Lung cancer || id:ebi-a-GCST90018875	|| id:ebi-a-GCST90001483	Weighted median	155	-0.0218531	0.0114756	0.0568698	-0.0443453	0.000639076	0.978384	0.956624	1.00064		0.98 (0.96 to 1.00)
463	ebi-a-GCST90001483	ebi-a-GCST90018875	Lung cancer || id:ebi-a-GCST90018875	|| id:ebi-a-GCST90001483	Inverse variance weighted	155	-0.0056831	0.00774451	0.463057	-0.0208623	0.00949615	0.994333	0.979354	1.00954		0.99 (0.98 to 1.01)
464	ebi-a-GCST90001483	ebi-a-GCST90018875	Lung cancer || id:ebi-a-GCST90018875	|| id:ebi-a-GCST90001483	Simple mode	155	-0.0202488	0.0211276	0.339362	-0.061659	0.0211614	0.979955	0.940203	1.02139		0.98 (0.94 to 1.02)
465	ebi-a-GCST90001483	ebi-a-GCST90018875	Lung cancer || id:ebi-a-GCST90018875	|| id:ebi-a-GCST90001483	Weighted mode	155	-0.0248103	0.012629	0.051266	-0.0495631	-5.74759e-05	0.975495	0.951645	0.999943		0.98 (0.95 to 1.00)
466	ebi-a-GCST90001484	ebi-a-GCST90018875	Lung cancer || id:ebi-a-GCST90018875	|| id:ebi-a-GCST90001484	MR Egger	176	-0.0184983	0.0123434	0.13578	-0.0426914	0.0056948	0.981672	0.958207	1.00571		0.98 (0.96 to 1.01)
467	ebi-a-GCST90001484	ebi-a-GCST90018875	Lung cancer || id:ebi-a-GCST90018875	|| id:ebi-a-GCST90001484	Weighted median	176	-0.0138151	0.012442	0.266843	-0.0382014	0.0105712	0.98628	0.962519	1.01063		0.99 (0.96 to 1.01)
468	ebi-a-GCST90001484	ebi-a-GCST90018875	Lung cancer || id:ebi-a-GCST90018875	|| id:ebi-a-GCST90001484	Inverse variance weighted	176	-0.00399189	0.00720171	0.579375	-0.0181073	0.0101235	0.996016	0.982056	1.01017		1.00 (0.98 to 1.01)
469	ebi-a-GCST90001484	ebi-a-GCST90018875	Lung cancer || id:ebi-a-GCST90018875	|| id:ebi-a-GCST90001484	Simple mode	176	-0.0336593	0.0213134	0.116083	-0.0754336	0.00811496	0.966901	0.927341	1.00815		0.97 (0.93 to 1.01)
470	ebi-a-GCST90001484	ebi-a-GCST90018875	Lung cancer || id:ebi-a-GCST90018875	|| id:ebi-a-GCST90001484	Weighted mode	176	-0.0207236	0.0112097	0.0661852	-0.0426946	0.00124739	0.97949	0.958204	1.00125		0.98 (0.96 to 1.00)
471	ebi-a-GCST90001485	ebi-a-GCST90018875	Lung cancer || id:ebi-a-GCST90018875	|| id:ebi-a-GCST90001485	MR Egger	176	-0.00744749	0.00831162	0.371473	-0.0237383	0.00884329	0.99258	0.976541	1.00888		0.99 (0.98 to 1.01)
472	ebi-a-GCST90001485	ebi-a-GCST90018875	Lung cancer || id:ebi-a-GCST90018875	|| id:ebi-a-GCST90001485	Weighted median	176	-0.012305	0.0097735	0.208025	-0.031461	0.00685108	0.98777	0.969029	1.00687		0.99 (0.97 to 1.01)
473	ebi-a-GCST90001485	ebi-a-GCST90018875	Lung cancer || id:ebi-a-GCST90018875	|| id:ebi-a-GCST90001485	Inverse variance weighted	176	-0.00607685	0.00603219	0.313741	-0.0178999	0.00574625	0.993942	0.982259	1.00576		0.99 (0.98 to 1.01)
474	ebi-a-GCST90001485	ebi-a-GCST90018875	Lung cancer || id:ebi-a-GCST90018875	|| id:ebi-a-GCST90001485	Simple mode	176	-0.0260562	0.0174617	0.13745	-0.0602812	0.00816875	0.97428	0.9415	1.0082		0.97 (0.94 to 1.01)
475	ebi-a-GCST90001485	ebi-a-GCST90018875	Lung cancer || id:ebi-a-GCST90018875	|| id:ebi-a-GCST90001485	Weighted mode	176	-0.0126232	0.00836834	0.133243	-0.0290252	0.00377872	0.987456	0.971392	1.00379		0.99 (0.97 to 1.00)
476	ebi-a-GCST90001486	ebi-a-GCST90018875	Lung cancer || id:ebi-a-GCST90018875	|| id:ebi-a-GCST90001486	MR Egger	19	0.0190471	0.021655	0.391357	-0.0233968	0.0614909	1.01923	0.976875	1.06342		1.02 (0.98 to 1.06)
477	ebi-a-GCST90001486	ebi-a-GCST90018875	Lung cancer || id:ebi-a-GCST90018875	|| id:ebi-a-GCST90001486	Weighted median	19	0.0142278	0.0240353	0.553881	-0.0328815	0.0613371	1.01433	0.967653	1.06326		1.01 (0.97 to 1.06)
478	ebi-a-GCST90001486	ebi-a-GCST90018875	Lung cancer || id:ebi-a-GCST90018875	|| id:ebi-a-GCST90001486	Inverse variance weighted	19	0.0262533	0.0174204	0.131801	-0.0078908	0.0603973	1.0266	0.99214	1.06226		1.03 (0.99 to 1.06)
479	ebi-a-GCST90001486	ebi-a-GCST90018875	Lung cancer || id:ebi-a-GCST90018875	|| id:ebi-a-GCST90001486	Simple mode	19	0.0324241	0.0347219	0.362754	-0.0356308	0.100479	1.03296	0.964997	1.1057		1.03 (0.96 to 1.11)
480	ebi-a-GCST90001486	ebi-a-GCST90018875	Lung cancer || id:ebi-a-GCST90018875	|| id:ebi-a-GCST90001486	Weighted mode	19	0.0205492	0.0220438	0.36357	-0.0226566	0.0637549	1.02076	0.977598	1.06583		1.02 (0.98 to 1.07)
481	ebi-a-GCST90001487	ebi-a-GCST90018875	Lung cancer || id:ebi-a-GCST90018875	|| id:ebi-a-GCST90001487	MR Egger	37	0.0244986	0.0234173	0.302651	-0.0213993	0.0703965	1.0248	0.978828	1.07293		1.02 (0.98 to 1.07)
482	ebi-a-GCST90001487	ebi-a-GCST90018875	Lung cancer || id:ebi-a-GCST90018875	|| id:ebi-a-GCST90001487	Weighted median	37	0.0105613	0.0240775	0.660923	-0.0366305	0.0577531	1.01062	0.964032	1.05945		1.01 (0.96 to 1.06)
483	ebi-a-GCST90001487	ebi-a-GCST90018875	Lung cancer || id:ebi-a-GCST90018875	|| id:ebi-a-GCST90001487	Inverse variance weighted	37	-0.00242898	0.0167638	0.884794	-0.035286	0.0304281	0.997574	0.965329	1.0309		1.00 (0.97 to 1.03)
484	ebi-a-GCST90001487	ebi-a-GCST90018875	Lung cancer || id:ebi-a-GCST90018875	|| id:ebi-a-GCST90001487	Simple mode	37	0.00277265	0.0396466	0.944633	-0.0749347	0.08048	1.00278	0.927804	1.08381		1.00 (0.93 to 1.08)
485	ebi-a-GCST90001487	ebi-a-GCST90018875	Lung cancer || id:ebi-a-GCST90018875	|| id:ebi-a-GCST90001487	Weighted mode	37	0.0210599	0.0255838	0.415828	-0.0290842	0.0712041	1.02128	0.971335	1.0738		1.02 (0.97 to 1.07)
486	ebi-a-GCST90001488	ebi-a-GCST90018875	Lung cancer || id:ebi-a-GCST90018875	|| id:ebi-a-GCST90001488	MR Egger	23	0.0417651	0.0330626	0.220358	-0.0230376	0.106568	1.04265	0.977226	1.11245		1.04 (0.98 to 1.11)
487	ebi-a-GCST90001488	ebi-a-GCST90018875	Lung cancer || id:ebi-a-GCST90018875	|| id:ebi-a-GCST90001488	Weighted median	23	0.0142321	0.0323676	0.660151	-0.0492083	0.0776725	1.01433	0.951983	1.08077		1.01 (0.95 to 1.08)
488	ebi-a-GCST90001488	ebi-a-GCST90018875	Lung cancer || id:ebi-a-GCST90018875	|| id:ebi-a-GCST90001488	Inverse variance weighted	23	0.00507662	0.0234264	0.828438	-0.0408392	0.0509924	1.00509	0.959984	1.05231		1.01 (0.96 to 1.05)
489	ebi-a-GCST90001488	ebi-a-GCST90018875	Lung cancer || id:ebi-a-GCST90018875	|| id:ebi-a-GCST90001488	Simple mode	23	0.0120971	0.0535812	0.823464	-0.0929221	0.117116	1.01217	0.911264	1.12425		1.01 (0.91 to 1.12)
490	ebi-a-GCST90001488	ebi-a-GCST90018875	Lung cancer || id:ebi-a-GCST90018875	|| id:ebi-a-GCST90001488	Weighted mode	23	0.0212931	0.0399502	0.599383	-0.0570093	0.0995955	1.02152	0.944585	1.10472		1.02 (0.94 to 1.10)
491	ebi-a-GCST90001489	ebi-a-GCST90018875	Lung cancer || id:ebi-a-GCST90018875	|| id:ebi-a-GCST90001489	MR Egger	180	-0.0146312	0.0146735	0.320062	-0.0433914	0.0141289	0.985475	0.957537	1.01423		0.99 (0.96 to 1.01)
492	ebi-a-GCST90001489	ebi-a-GCST90018875	Lung cancer || id:ebi-a-GCST90018875	|| id:ebi-a-GCST90001489	Weighted median	180	-0.0213567	0.0131318	0.103879	-0.0470951	0.00438167	0.97887	0.953997	1.00439		0.98 (0.95 to 1.00)
493	ebi-a-GCST90001489	ebi-a-GCST90018875	Lung cancer || id:ebi-a-GCST90018875	|| id:ebi-a-GCST90001489	Inverse variance weighted	180	-0.0113801	0.00764938	0.136827	-0.0263728	0.00361272	0.988684	0.973972	1.00362		0.99 (0.97 to 1.00)
494	ebi-a-GCST90001489	ebi-a-GCST90018875	Lung cancer || id:ebi-a-GCST90018875	|| id:ebi-a-GCST90001489	Simple mode	180	-0.0380612	0.0207246	0.0679384	-0.0786814	0.00255893	0.962654	0.924334	1.00256		0.96 (0.92 to 1.00)
495	ebi-a-GCST90001489	ebi-a-GCST90018875	Lung cancer || id:ebi-a-GCST90018875	|| id:ebi-a-GCST90001489	Weighted mode	180	-0.024447	0.0114757	0.0345104	-0.0469394	-0.00195461	0.975849	0.954145	0.998047		0.98 (0.95 to 1.00)
496	ebi-a-GCST90001490	ebi-a-GCST90018875	Lung cancer || id:ebi-a-GCST90018875	|| id:ebi-a-GCST90001490	MR Egger	8	0.0352497	0.0575566	0.562725	-0.0775612	0.148061	1.03588	0.92537	1.15958		1.04 (0.93 to 1.16)
497	ebi-a-GCST90001490	ebi-a-GCST90018875	Lung cancer || id:ebi-a-GCST90018875	|| id:ebi-a-GCST90001490	Weighted median	8	0.0422924	0.0515114	0.411629	-0.0586699	0.143255	1.0432	0.943018	1.15402		1.04 (0.94 to 1.15)
498	ebi-a-GCST90001490	ebi-a-GCST90018875	Lung cancer || id:ebi-a-GCST90018875	|| id:ebi-a-GCST90001490	Inverse variance weighted	8	0.0199473	0.0400439	0.618388	-0.0585387	0.0984334	1.02015	0.943142	1.10344		1.02 (0.94 to 1.10)
499	ebi-a-GCST90001490	ebi-a-GCST90018875	Lung cancer || id:ebi-a-GCST90018875	|| id:ebi-a-GCST90001490	Simple mode	8	0.00387931	0.0683562	0.956329	-0.130099	0.137858	1.00389	0.878009	1.14781		1.00 (0.88 to 1.15)
500	ebi-a-GCST90001490	ebi-a-GCST90018875	Lung cancer || id:ebi-a-GCST90018875	|| id:ebi-a-GCST90001490	Weighted mode	8	0.048745	0.0627571	0.462755	-0.0742588	0.171749	1.04995	0.928431	1.18738		1.05 (0.93 to 1.19)
501	ebi-a-GCST90001491	ebi-a-GCST90018875	Lung cancer || id:ebi-a-GCST90018875	|| id:ebi-a-GCST90001491	MR Egger	174	-0.0195072	0.0126871	0.125993	-0.0443738	0.00535946	0.980682	0.956596	1.00537		0.98 (0.96 to 1.01)
502	ebi-a-GCST90001491	ebi-a-GCST90018875	Lung cancer || id:ebi-a-GCST90018875	|| id:ebi-a-GCST90001491	Weighted median	174	-0.0187944	0.0124917	0.132439	-0.0432781	0.00568931	0.981381	0.957645	1.00571		0.98 (0.96 to 1.01)
503	ebi-a-GCST90001491	ebi-a-GCST90018875	Lung cancer || id:ebi-a-GCST90018875	|| id:ebi-a-GCST90001491	Inverse variance weighted	174	-0.00846585	0.00722627	0.241383	-0.0226293	0.00569764	0.99157	0.977625	1.00571		0.99 (0.98 to 1.01)
504	ebi-a-GCST90001491	ebi-a-GCST90018875	Lung cancer || id:ebi-a-GCST90018875	|| id:ebi-a-GCST90001491	Simple mode	174	-0.0188453	0.0205846	0.361201	-0.0591912	0.0215005	0.981331	0.942527	1.02173		0.98 (0.94 to 1.02)
505	ebi-a-GCST90001491	ebi-a-GCST90018875	Lung cancer || id:ebi-a-GCST90018875	|| id:ebi-a-GCST90001491	Weighted mode	174	-0.0237828	0.0103992	0.0234085	-0.0441653	-0.00340032	0.976498	0.956796	0.996605		0.98 (0.96 to 1.00)
506	ebi-a-GCST90001492	ebi-a-GCST90018875	Lung cancer || id:ebi-a-GCST90018875	|| id:ebi-a-GCST90001492	MR Egger	33	0.0147164	0.0102859	0.162511	-0.00544402	0.0348768	1.01483	0.994571	1.03549		1.01 (0.99 to 1.04)
507	ebi-a-GCST90001492	ebi-a-GCST90018875	Lung cancer || id:ebi-a-GCST90018875	|| id:ebi-a-GCST90001492	Weighted median	33	0.0201766	0.01258	0.108745	-0.00448024	0.0448335	1.02038	0.99553	1.04585		1.02 (1.00 to 1.05)
508	ebi-a-GCST90001492	ebi-a-GCST90018875	Lung cancer || id:ebi-a-GCST90018875	|| id:ebi-a-GCST90001492	Inverse variance weighted	33	0.0137859	0.00799882	0.0847997	-0.00189179	0.0294636	1.01388	0.99811	1.0299		1.01 (1.00 to 1.03)
509	ebi-a-GCST90001492	ebi-a-GCST90018875	Lung cancer || id:ebi-a-GCST90018875	|| id:ebi-a-GCST90001492	Simple mode	33	0.00921848	0.0208802	0.661825	-0.0317067	0.0501437	1.00926	0.968791	1.05142		1.01 (0.97 to 1.05)
510	ebi-a-GCST90001492	ebi-a-GCST90018875	Lung cancer || id:ebi-a-GCST90018875	|| id:ebi-a-GCST90001492	Weighted mode	33	0.0191968	0.0110046	0.0906817	-0.00237214	0.0407658	1.01938	0.997631	1.04161		1.02 (1.00 to 1.04)
511	ebi-a-GCST90001493	ebi-a-GCST90018875	Lung cancer || id:ebi-a-GCST90018875	|| id:ebi-a-GCST90001493	MR Egger	73	0.00309151	0.014034	0.826279	-0.0244151	0.0305981	1.0031	0.975881	1.03107		1.00 (0.98 to 1.03)
512	ebi-a-GCST90001493	ebi-a-GCST90018875	Lung cancer || id:ebi-a-GCST90018875	|| id:ebi-a-GCST90001493	Weighted median	73	-0.0015457	0.0162887	0.924399	-0.0334716	0.0303802	0.998455	0.967082	1.03085		1.00 (0.97 to 1.03)
513	ebi-a-GCST90001493	ebi-a-GCST90018875	Lung cancer || id:ebi-a-GCST90018875	|| id:ebi-a-GCST90001493	Inverse variance weighted	73	-0.00339064	0.0105811	0.748632	-0.0241295	0.0173482	0.996615	0.976159	1.0175		1.00 (0.98 to 1.02)
514	ebi-a-GCST90001493	ebi-a-GCST90018875	Lung cancer || id:ebi-a-GCST90018875	|| id:ebi-a-GCST90001493	Simple mode	73	-0.00443968	0.0258876	0.864313	-0.0551795	0.0463001	0.99557	0.946315	1.04739		1.00 (0.95 to 1.05)
515	ebi-a-GCST90001493	ebi-a-GCST90018875	Lung cancer || id:ebi-a-GCST90018875	|| id:ebi-a-GCST90001493	Weighted mode	73	0.00596536	0.016218	0.714084	-0.0258219	0.0377526	1.00598	0.974509	1.03847		1.01 (0.97 to 1.04)
516	ebi-a-GCST90001494	ebi-a-GCST90018875	Lung cancer || id:ebi-a-GCST90018875	|| id:ebi-a-GCST90001494	MR Egger	43	-0.00387777	0.0128764	0.76482	-0.0291155	0.02136	0.99613	0.971304	1.02159		1.00 (0.97 to 1.02)
517	ebi-a-GCST90001494	ebi-a-GCST90018875	Lung cancer || id:ebi-a-GCST90018875	|| id:ebi-a-GCST90001494	Weighted median	43	0.00450473	0.014883	0.762137	-0.024666	0.0336754	1.00451	0.975636	1.03425		1.00 (0.98 to 1.03)
518	ebi-a-GCST90001494	ebi-a-GCST90018875	Lung cancer || id:ebi-a-GCST90018875	|| id:ebi-a-GCST90001494	Inverse variance weighted	43	-0.00121065	0.0109302	0.911805	-0.0226339	0.0202126	0.99879	0.97762	1.02042		1.00 (0.98 to 1.02)
519	ebi-a-GCST90001494	ebi-a-GCST90018875	Lung cancer || id:ebi-a-GCST90018875	|| id:ebi-a-GCST90001494	Simple mode	43	0.00152314	0.0228069	0.947071	-0.0431784	0.0462246	1.00152	0.957741	1.04731		1.00 (0.96 to 1.05)
520	ebi-a-GCST90001494	ebi-a-GCST90018875	Lung cancer || id:ebi-a-GCST90018875	|| id:ebi-a-GCST90001494	Weighted mode	43	-0.000992965	0.0144924	0.9457	-0.029398	0.027412	0.999008	0.97103	1.02779		1.00 (0.97 to 1.03)
521	ebi-a-GCST90001495	ebi-a-GCST90018875	Lung cancer || id:ebi-a-GCST90018875	|| id:ebi-a-GCST90001495	MR Egger	205	-0.0104869	0.0130495	0.422551	-0.0360639	0.01509	0.989568	0.964579	1.0152		0.99 (0.96 to 1.02)
522	ebi-a-GCST90001495	ebi-a-GCST90018875	Lung cancer || id:ebi-a-GCST90018875	|| id:ebi-a-GCST90001495	Weighted median	205	-0.0172881	0.0122617	0.15856	-0.0413209	0.00674476	0.98286	0.959521	1.00677		0.98 (0.96 to 1.01)
523	ebi-a-GCST90001495	ebi-a-GCST90018875	Lung cancer || id:ebi-a-GCST90018875	|| id:ebi-a-GCST90001495	Inverse variance weighted	205	-0.00507613	0.00704689	0.471318	-0.018888	0.00873578	0.994937	0.981289	1.00877		0.99 (0.98 to 1.01)
524	ebi-a-GCST90001495	ebi-a-GCST90018875	Lung cancer || id:ebi-a-GCST90018875	|| id:ebi-a-GCST90001495	Simple mode	205	-0.0382088	0.0197551	0.0544816	-0.0769289	0.000511228	0.962512	0.925956	1.00051		0.96 (0.93 to 1.00)
525	ebi-a-GCST90001495	ebi-a-GCST90018875	Lung cancer || id:ebi-a-GCST90018875	|| id:ebi-a-GCST90001495	Weighted mode	205	-0.0194361	0.0110041	0.0788482	-0.0410042	0.00213196	0.980752	0.959825	1.00213		0.98 (0.96 to 1.00)
526	ebi-a-GCST90001496	ebi-a-GCST90018875	Lung cancer || id:ebi-a-GCST90018875	|| id:ebi-a-GCST90001496	MR Egger	223	-0.0139335	0.0120696	0.249573	-0.0375899	0.009723	0.986163	0.963108	1.00977		0.99 (0.96 to 1.01)
527	ebi-a-GCST90001496	ebi-a-GCST90018875	Lung cancer || id:ebi-a-GCST90018875	|| id:ebi-a-GCST90001496	Weighted median	223	-0.0110907	0.010668	0.298512	-0.0319999	0.00981847	0.988971	0.968507	1.00987		0.99 (0.97 to 1.01)
528	ebi-a-GCST90001496	ebi-a-GCST90018875	Lung cancer || id:ebi-a-GCST90018875	|| id:ebi-a-GCST90001496	Inverse variance weighted	223	-0.00724778	0.00668843	0.278529	-0.0203571	0.00586155	0.992778	0.979849	1.00588		0.99 (0.98 to 1.01)
529	ebi-a-GCST90001496	ebi-a-GCST90018875	Lung cancer || id:ebi-a-GCST90018875	|| id:ebi-a-GCST90001496	Simple mode	223	-0.0231271	0.0203129	0.25612	-0.0629404	0.0166861	0.977138	0.938999	1.01683		0.98 (0.94 to 1.02)
530	ebi-a-GCST90001496	ebi-a-GCST90018875	Lung cancer || id:ebi-a-GCST90018875	|| id:ebi-a-GCST90001496	Weighted mode	223	-0.018405	0.0121263	0.130493	-0.0421725	0.0053625	0.981763	0.958704	1.00538		0.98 (0.96 to 1.01)
531	ebi-a-GCST90001497	ebi-a-GCST90018875	Lung cancer || id:ebi-a-GCST90018875	|| id:ebi-a-GCST90001497	MR Egger	209	-0.0155598	0.0124554	0.212987	-0.0399724	0.00885275	0.984561	0.960816	1.00889		0.98 (0.96 to 1.01)
532	ebi-a-GCST90001497	ebi-a-GCST90018875	Lung cancer || id:ebi-a-GCST90018875	|| id:ebi-a-GCST90001497	Weighted median	209	-0.0100908	0.0116589	0.386761	-0.0329422	0.0127606	0.98996	0.967594	1.01284		0.99 (0.97 to 1.01)
533	ebi-a-GCST90001497	ebi-a-GCST90018875	Lung cancer || id:ebi-a-GCST90018875	|| id:ebi-a-GCST90001497	Inverse variance weighted	209	-0.00574919	0.00693751	0.407268	-0.0193467	0.00784833	0.994267	0.980839	1.00788		0.99 (0.98 to 1.01)
534	ebi-a-GCST90001497	ebi-a-GCST90018875	Lung cancer || id:ebi-a-GCST90018875	|| id:ebi-a-GCST90001497	Simple mode	209	-0.0199209	0.0210586	0.34526	-0.0611958	0.021354	0.980276	0.940639	1.02158		0.98 (0.94 to 1.02)
535	ebi-a-GCST90001497	ebi-a-GCST90018875	Lung cancer || id:ebi-a-GCST90018875	|| id:ebi-a-GCST90001497	Weighted mode	209	-0.0199209	0.0115808	0.086891	-0.0426193	0.00277757	0.980276	0.958276	1.00278		0.98 (0.96 to 1.00)
536	ebi-a-GCST90001498	ebi-a-GCST90018875	Lung cancer || id:ebi-a-GCST90018875	|| id:ebi-a-GCST90001498	MR Egger	25	0.0142104	0.0464718	0.762518	-0.0768744	0.105295	1.01431	0.926006	1.11104		1.01 (0.93 to 1.11)
537	ebi-a-GCST90001498	ebi-a-GCST90018875	Lung cancer || id:ebi-a-GCST90018875	|| id:ebi-a-GCST90001498	Weighted median	25	-0.0119148	0.0382692	0.755541	-0.0869225	0.0630929	0.988156	0.916748	1.06513		0.99 (0.92 to 1.07)
538	ebi-a-GCST90001498	ebi-a-GCST90018875	Lung cancer || id:ebi-a-GCST90018875	|| id:ebi-a-GCST90001498	Inverse variance weighted	25	0.00657097	0.0253896	0.795785	-0.0431926	0.0563345	1.00659	0.957727	1.05795		1.01 (0.96 to 1.06)
539	ebi-a-GCST90001498	ebi-a-GCST90018875	Lung cancer || id:ebi-a-GCST90018875	|| id:ebi-a-GCST90001498	Simple mode	25	0.00667208	0.055099	0.904626	-0.101322	0.114666	1.00669	0.903642	1.1215		1.01 (0.90 to 1.12)
540	ebi-a-GCST90001498	ebi-a-GCST90018875	Lung cancer || id:ebi-a-GCST90018875	|| id:ebi-a-GCST90001498	Weighted mode	25	0.0021768	0.0428295	0.959886	-0.081769	0.0861225	1.00218	0.921485	1.08994		1.00 (0.92 to 1.09)
541	ebi-a-GCST90001499	ebi-a-GCST90018875	Lung cancer || id:ebi-a-GCST90018875	|| id:ebi-a-GCST90001499	MR Egger	72	-0.00567146	0.0138563	0.683565	-0.0328298	0.0214869	0.994345	0.967703	1.02172		0.99 (0.97 to 1.02)
542	ebi-a-GCST90001499	ebi-a-GCST90018875	Lung cancer || id:ebi-a-GCST90018875	|| id:ebi-a-GCST90001499	Weighted median	72	0.0019121	0.0158404	0.90392	-0.029135	0.0329592	1.00191	0.971285	1.03351		1.00 (0.97 to 1.03)
543	ebi-a-GCST90001499	ebi-a-GCST90018875	Lung cancer || id:ebi-a-GCST90018875	|| id:ebi-a-GCST90001499	Inverse variance weighted	72	0.00561221	0.0104865	0.592523	-0.0149414	0.0261658	1.00563	0.98517	1.02651		1.01 (0.99 to 1.03)
544	ebi-a-GCST90001499	ebi-a-GCST90018875	Lung cancer || id:ebi-a-GCST90018875	|| id:ebi-a-GCST90001499	Simple mode	72	0.000308234	0.0260566	0.990595	-0.0507627	0.0513791	1.00031	0.950504	1.05272		1.00 (0.95 to 1.05)
545	ebi-a-GCST90001499	ebi-a-GCST90018875	Lung cancer || id:ebi-a-GCST90018875	|| id:ebi-a-GCST90001499	Weighted mode	72	-0.0084849	0.0162295	0.602737	-0.0402948	0.023325	0.991551	0.960506	1.0236		0.99 (0.96 to 1.02)
546	ebi-a-GCST90001500	ebi-a-GCST90018875	Lung cancer || id:ebi-a-GCST90018875	|| id:ebi-a-GCST90001500	MR Egger	53	-0.0215807	0.0199123	0.283555	-0.0606087	0.0174473	0.978651	0.941191	1.0176		0.98 (0.94 to 1.02)
547	ebi-a-GCST90001500	ebi-a-GCST90018875	Lung cancer || id:ebi-a-GCST90018875	|| id:ebi-a-GCST90001500	Weighted median	53	-0.0120646	0.0213373	0.571785	-0.0538856	0.0297564	0.988008	0.94754	1.0302		0.99 (0.95 to 1.03)
548	ebi-a-GCST90001500	ebi-a-GCST90018875	Lung cancer || id:ebi-a-GCST90018875	|| id:ebi-a-GCST90001500	Inverse variance weighted	53	0.00218573	0.0140325	0.87622	-0.0253179	0.0296894	1.00219	0.975	1.03013		1.00 (0.97 to 1.03)
549	ebi-a-GCST90001500	ebi-a-GCST90018875	Lung cancer || id:ebi-a-GCST90018875	|| id:ebi-a-GCST90001500	Simple mode	53	0.0260338	0.0362676	0.476078	-0.0450507	0.0971184	1.02638	0.955949	1.10199		1.03 (0.96 to 1.10)
550	ebi-a-GCST90001500	ebi-a-GCST90018875	Lung cancer || id:ebi-a-GCST90018875	|| id:ebi-a-GCST90001500	Weighted mode	53	-0.0345299	0.0262654	0.194396	-0.08601	0.0169503	0.966059	0.917585	1.01709		0.97 (0.92 to 1.02)
551	ebi-a-GCST90001501	ebi-a-GCST90018875	Lung cancer || id:ebi-a-GCST90018875	|| id:ebi-a-GCST90001501	MR Egger	31	0.00682878	0.0136532	0.620738	-0.0199315	0.0335891	1.00685	0.980266	1.03416		1.01 (0.98 to 1.03)
552	ebi-a-GCST90001501	ebi-a-GCST90018875	Lung cancer || id:ebi-a-GCST90018875	|| id:ebi-a-GCST90001501	Weighted median	31	0.0121904	0.0156853	0.437048	-0.0185527	0.0429335	1.01227	0.981618	1.04387		1.01 (0.98 to 1.04)
553	ebi-a-GCST90001501	ebi-a-GCST90018875	Lung cancer || id:ebi-a-GCST90018875	|| id:ebi-a-GCST90001501	Inverse variance weighted	31	0.00960841	0.0106425	0.366614	-0.0112509	0.0304677	1.00965	0.988812	1.03094		1.01 (0.99 to 1.03)
554	ebi-a-GCST90001501	ebi-a-GCST90018875	Lung cancer || id:ebi-a-GCST90018875	|| id:ebi-a-GCST90001501	Simple mode	31	0.0145404	0.0214927	0.50389	-0.0275853	0.0566661	1.01465	0.972792	1.0583		1.01 (0.97 to 1.06)
555	ebi-a-GCST90001501	ebi-a-GCST90018875	Lung cancer || id:ebi-a-GCST90018875	|| id:ebi-a-GCST90001501	Weighted mode	31	0.0145404	0.0155463	0.357104	-0.0159303	0.0450111	1.01465	0.984196	1.04604		1.01 (0.98 to 1.05)
556	ebi-a-GCST90001502	ebi-a-GCST90018875	Lung cancer || id:ebi-a-GCST90018875	|| id:ebi-a-GCST90001502	MR Egger	105	0.00205797	0.0036208	0.571018	-0.0050388	0.00915474	1.00206	0.994974	1.0092		1.00 (0.99 to 1.01)
557	ebi-a-GCST90001502	ebi-a-GCST90018875	Lung cancer || id:ebi-a-GCST90018875	|| id:ebi-a-GCST90001502	Weighted median	105	0.00117408	0.0038663	0.761379	-0.00640387	0.00875203	1.00117	0.993617	1.00879		1.00 (0.99 to 1.01)
558	ebi-a-GCST90001502	ebi-a-GCST90018875	Lung cancer || id:ebi-a-GCST90018875	|| id:ebi-a-GCST90001502	Inverse variance weighted	105	0.00161067	0.00335156	0.630819	-0.00495839	0.00817974	1.00161	0.995054	1.00821		1.00 (1.00 to 1.01)
559	ebi-a-GCST90001502	ebi-a-GCST90018875	Lung cancer || id:ebi-a-GCST90018875	|| id:ebi-a-GCST90001502	Simple mode	105	0.0123566	0.0173666	0.478358	-0.0216819	0.0463951	1.01243	0.978551	1.04749		1.01 (0.98 to 1.05)
560	ebi-a-GCST90001502	ebi-a-GCST90018875	Lung cancer || id:ebi-a-GCST90018875	|| id:ebi-a-GCST90001502	Weighted mode	105	0.000495626	0.00388746	0.898796	-0.0071238	0.00811505	1.0005	0.992902	1.00815		1.00 (0.99 to 1.01)
561	ebi-a-GCST90001503	ebi-a-GCST90018875	Lung cancer || id:ebi-a-GCST90018875	|| id:ebi-a-GCST90001503	MR Egger	51	-0.0119588	0.00975097	0.2259	-0.0310707	0.00715307	0.988112	0.969407	1.00718		0.99 (0.97 to 1.01)
562	ebi-a-GCST90001503	ebi-a-GCST90018875	Lung cancer || id:ebi-a-GCST90018875	|| id:ebi-a-GCST90001503	Weighted median	51	0.00639019	0.0118061	0.588328	-0.0167499	0.0295302	1.00641	0.98339	1.02997		1.01 (0.98 to 1.03)
563	ebi-a-GCST90001503	ebi-a-GCST90018875	Lung cancer || id:ebi-a-GCST90018875	|| id:ebi-a-GCST90001503	Inverse variance weighted	51	-0.00410643	0.00867631	0.636005	-0.021112	0.0128991	0.995902	0.979109	1.01298		1.00 (0.98 to 1.01)
564	ebi-a-GCST90001503	ebi-a-GCST90018875	Lung cancer || id:ebi-a-GCST90018875	|| id:ebi-a-GCST90001503	Simple mode	51	-0.0105299	0.0193929	0.589559	-0.04854	0.0274802	0.989525	0.952619	1.02786		0.99 (0.95 to 1.03)
565	ebi-a-GCST90001503	ebi-a-GCST90018875	Lung cancer || id:ebi-a-GCST90018875	|| id:ebi-a-GCST90001503	Weighted mode	51	-0.00362733	0.0116548	0.756918	-0.0264707	0.019216	0.996379	0.973877	1.0194		1.00 (0.97 to 1.02)
566	ebi-a-GCST90001504	ebi-a-GCST90018875	Lung cancer || id:ebi-a-GCST90018875	|| id:ebi-a-GCST90001504	MR Egger	23	0.0250152	0.0145362	0.0999737	-0.00347583	0.0535063	1.02533	0.99653	1.05496		1.03 (1.00 to 1.05)
567	ebi-a-GCST90001504	ebi-a-GCST90018875	Lung cancer || id:ebi-a-GCST90018875	|| id:ebi-a-GCST90001504	Weighted median	23	0.0249122	0.0161901	0.123871	-0.00682048	0.0566449	1.02523	0.993203	1.05828		1.03 (0.99 to 1.06)
568	ebi-a-GCST90001504	ebi-a-GCST90018875	Lung cancer || id:ebi-a-GCST90018875	|| id:ebi-a-GCST90001504	Inverse variance weighted	23	0.0227454	0.010834	0.0357783	0.00151068	0.0439801	1.02301	1.00151	1.04496		1.02 (1.00 to 1.04)
569	ebi-a-GCST90001504	ebi-a-GCST90018875	Lung cancer || id:ebi-a-GCST90018875	|| id:ebi-a-GCST90001504	Simple mode	23	0.0413145	0.0398036	0.310564	-0.0367006	0.11933	1.04218	0.963965	1.12674		1.04 (0.96 to 1.13)
570	ebi-a-GCST90001504	ebi-a-GCST90018875	Lung cancer || id:ebi-a-GCST90018875	|| id:ebi-a-GCST90001504	Weighted mode	23	0.0271882	0.0111394	0.0231688	0.00535492	0.0490214	1.02756	1.00537	1.05024		1.03 (1.01 to 1.05)
571	ebi-a-GCST90001505	ebi-a-GCST90018875	Lung cancer || id:ebi-a-GCST90018875	|| id:ebi-a-GCST90001505	MR Egger	31	0.0282607	0.0403649	0.489425	-0.0508545	0.107376	1.02866	0.950417	1.11335		1.03 (0.95 to 1.11)
572	ebi-a-GCST90001505	ebi-a-GCST90018875	Lung cancer || id:ebi-a-GCST90018875	|| id:ebi-a-GCST90001505	Weighted median	31	0.0309538	0.0313182	0.322975	-0.0304299	0.0923374	1.03144	0.970028	1.09673		1.03 (0.97 to 1.10)
573	ebi-a-GCST90001505	ebi-a-GCST90018875	Lung cancer || id:ebi-a-GCST90018875	|| id:ebi-a-GCST90001505	Inverse variance weighted	31	0.0259733	0.0225534	0.24947	-0.0182313	0.070178	1.02631	0.981934	1.0727		1.03 (0.98 to 1.07)
574	ebi-a-GCST90001505	ebi-a-GCST90018875	Lung cancer || id:ebi-a-GCST90018875	|| id:ebi-a-GCST90001505	Simple mode	31	0.0677009	0.0514847	0.198483	-0.0332092	0.168611	1.07005	0.967336	1.18366		1.07 (0.97 to 1.18)
575	ebi-a-GCST90001505	ebi-a-GCST90018875	Lung cancer || id:ebi-a-GCST90018875	|| id:ebi-a-GCST90001505	Weighted mode	31	0.0477274	0.0377723	0.21612	-0.0263062	0.121761	1.04888	0.974037	1.12948		1.05 (0.97 to 1.13)
576	ebi-a-GCST90001506	ebi-a-GCST90018875	Lung cancer || id:ebi-a-GCST90018875	|| id:ebi-a-GCST90001506	MR Egger	27	-0.0484166	0.0362373	0.193553	-0.119442	0.0226085	0.952737	0.887416	1.02287		0.95 (0.89 to 1.02)
577	ebi-a-GCST90001506	ebi-a-GCST90018875	Lung cancer || id:ebi-a-GCST90018875	|| id:ebi-a-GCST90001506	Weighted median	27	-0.0471302	0.030665	0.124308	-0.107234	0.0129732	0.953963	0.898316	1.01306		0.95 (0.90 to 1.01)
578	ebi-a-GCST90001506	ebi-a-GCST90018875	Lung cancer || id:ebi-a-GCST90018875	|| id:ebi-a-GCST90001506	Inverse variance weighted	27	-0.0307181	0.0242285	0.204852	-0.0782059	0.0167698	0.969749	0.924774	1.01691		0.97 (0.92 to 1.02)
579	ebi-a-GCST90001506	ebi-a-GCST90018875	Lung cancer || id:ebi-a-GCST90018875	|| id:ebi-a-GCST90001506	Simple mode	27	-0.0670909	0.0453952	0.151439	-0.156065	0.0218836	0.93511	0.855503	1.02212		0.94 (0.86 to 1.02)
580	ebi-a-GCST90001506	ebi-a-GCST90018875	Lung cancer || id:ebi-a-GCST90018875	|| id:ebi-a-GCST90001506	Weighted mode	27	-0.0463185	0.0283407	0.114238	-0.101866	0.00922918	0.954738	0.90315	1.00927		0.95 (0.90 to 1.01)
581	ebi-a-GCST90001507	ebi-a-GCST90018875	Lung cancer || id:ebi-a-GCST90018875	|| id:ebi-a-GCST90001507	MR Egger	51	0.0150166	0.0157391	0.344719	-0.0158321	0.0458653	1.01513	0.984293	1.04693		1.02 (0.98 to 1.05)
582	ebi-a-GCST90001507	ebi-a-GCST90018875	Lung cancer || id:ebi-a-GCST90018875	|| id:ebi-a-GCST90001507	Weighted median	51	0.0180183	0.0177009	0.308711	-0.0166755	0.0527121	1.01818	0.983463	1.05413		1.02 (0.98 to 1.05)
583	ebi-a-GCST90001507	ebi-a-GCST90018875	Lung cancer || id:ebi-a-GCST90018875	|| id:ebi-a-GCST90001507	Inverse variance weighted	51	0.00415723	0.0119512	0.727954	-0.0192672	0.0275817	1.00417	0.980917	1.02797		1.00 (0.98 to 1.03)
584	ebi-a-GCST90001507	ebi-a-GCST90018875	Lung cancer || id:ebi-a-GCST90018875	|| id:ebi-a-GCST90001507	Simple mode	51	4.23675e-05	0.0312626	0.998924	-0.0612323	0.0613171	1.00004	0.940605	1.06324		1.00 (0.94 to 1.06)
585	ebi-a-GCST90001507	ebi-a-GCST90018875	Lung cancer || id:ebi-a-GCST90018875	|| id:ebi-a-GCST90001507	Weighted mode	51	0.0109562	0.0174801	0.533656	-0.0233048	0.0452172	1.01102	0.976965	1.04626		1.01 (0.98 to 1.05)
586	ebi-a-GCST90001508	ebi-a-GCST90018875	Lung cancer || id:ebi-a-GCST90018875	|| id:ebi-a-GCST90001508	MR Egger	68	-0.00267599	0.0112199	0.812229	-0.0246671	0.0193151	0.997328	0.975635	1.0195		1.00 (0.98 to 1.02)
587	ebi-a-GCST90001508	ebi-a-GCST90018875	Lung cancer || id:ebi-a-GCST90018875	|| id:ebi-a-GCST90001508	Weighted median	68	-0.0100677	0.0128216	0.432328	-0.0351979	0.0150626	0.989983	0.965414	1.01518		0.99 (0.97 to 1.02)
588	ebi-a-GCST90001508	ebi-a-GCST90018875	Lung cancer || id:ebi-a-GCST90018875	|| id:ebi-a-GCST90001508	Inverse variance weighted	68	-0.00402268	0.00919011	0.66159	-0.0220353	0.0139899	0.995985	0.978206	1.01409		1.00 (0.98 to 1.01)
589	ebi-a-GCST90001508	ebi-a-GCST90018875	Lung cancer || id:ebi-a-GCST90018875	|| id:ebi-a-GCST90001508	Simple mode	68	0.00505999	0.0211263	0.81144	-0.0363476	0.0464675	1.00507	0.964305	1.04756		1.01 (0.96 to 1.05)
590	ebi-a-GCST90001508	ebi-a-GCST90018875	Lung cancer || id:ebi-a-GCST90018875	|| id:ebi-a-GCST90001508	Weighted mode	68	-0.0112157	0.0131713	0.397512	-0.0370314	0.0146001	0.988847	0.963646	1.01471		0.99 (0.96 to 1.01)
591	ebi-a-GCST90001509	ebi-a-GCST90018875	Lung cancer || id:ebi-a-GCST90018875	|| id:ebi-a-GCST90001509	MR Egger	56	-0.00424155	0.0114249	0.711901	-0.0266344	0.0181513	0.995767	0.973717	1.01832		1.00 (0.97 to 1.02)
592	ebi-a-GCST90001509	ebi-a-GCST90018875	Lung cancer || id:ebi-a-GCST90018875	|| id:ebi-a-GCST90001509	Weighted median	56	-0.00998226	0.0138496	0.471057	-0.0371275	0.017163	0.990067	0.963553	1.01731		0.99 (0.96 to 1.02)
593	ebi-a-GCST90001509	ebi-a-GCST90018875	Lung cancer || id:ebi-a-GCST90018875	|| id:ebi-a-GCST90001509	Inverse variance weighted	56	-0.00310655	0.00932997	0.739161	-0.0213933	0.0151802	0.996898	0.978834	1.0153		1.00 (0.98 to 1.02)
594	ebi-a-GCST90001509	ebi-a-GCST90018875	Lung cancer || id:ebi-a-GCST90018875	|| id:ebi-a-GCST90001509	Simple mode	56	0.00768512	0.0203456	0.707086	-0.0321922	0.0475625	1.00771	0.96832	1.04871		1.01 (0.97 to 1.05)
595	ebi-a-GCST90001509	ebi-a-GCST90018875	Lung cancer || id:ebi-a-GCST90018875	|| id:ebi-a-GCST90001509	Weighted mode	56	-0.0109056	0.0134255	0.42012	-0.0372196	0.0154084	0.989154	0.963465	1.01553		0.99 (0.96 to 1.02)
596	ebi-a-GCST90001510	ebi-a-GCST90018875	Lung cancer || id:ebi-a-GCST90018875	|| id:ebi-a-GCST90001510	MR Egger	28	0.000554037	0.0198576	0.977955	-0.0383668	0.0394749	1.00055	0.96236	1.04026		1.00 (0.96 to 1.04)
597	ebi-a-GCST90001510	ebi-a-GCST90018875	Lung cancer || id:ebi-a-GCST90018875	|| id:ebi-a-GCST90001510	Weighted median	28	0.0194019	0.0205777	0.34575	-0.0209303	0.0597341	1.01959	0.979287	1.06155		1.02 (0.98 to 1.06)
598	ebi-a-GCST90001510	ebi-a-GCST90018875	Lung cancer || id:ebi-a-GCST90018875	|| id:ebi-a-GCST90001510	Inverse variance weighted	28	-0.00546508	0.0147172	0.710385	-0.0343109	0.0233807	0.99455	0.966271	1.02366		0.99 (0.97 to 1.02)
599	ebi-a-GCST90001510	ebi-a-GCST90018875	Lung cancer || id:ebi-a-GCST90018875	|| id:ebi-a-GCST90001510	Simple mode	28	0.0217741	0.0329635	0.514495	-0.0428343	0.0863825	1.02201	0.95807	1.09022		1.02 (0.96 to 1.09)
600	ebi-a-GCST90001510	ebi-a-GCST90018875	Lung cancer || id:ebi-a-GCST90018875	|| id:ebi-a-GCST90001510	Weighted mode	28	0.0289336	0.0254217	0.265059	-0.0208929	0.07876	1.02936	0.979324	1.08194		1.03 (0.98 to 1.08)
601	ebi-a-GCST90001511	ebi-a-GCST90018875	Lung cancer || id:ebi-a-GCST90018875	|| id:ebi-a-GCST90001511	MR Egger	38	-0.00897558	0.0198554	0.653946	-0.0478921	0.0299409	0.991065	0.953237	1.03039		0.99 (0.95 to 1.03)
602	ebi-a-GCST90001511	ebi-a-GCST90018875	Lung cancer || id:ebi-a-GCST90018875	|| id:ebi-a-GCST90001511	Weighted median	38	0.0146495	0.0216263	0.498158	-0.0277381	0.0570371	1.01476	0.972643	1.0587		1.01 (0.97 to 1.06)
603	ebi-a-GCST90001511	ebi-a-GCST90018875	Lung cancer || id:ebi-a-GCST90018875	|| id:ebi-a-GCST90001511	Inverse variance weighted	38	-0.00203833	0.014756	0.890133	-0.03096	0.0268834	0.997964	0.969514	1.02725		1.00 (0.97 to 1.03)
604	ebi-a-GCST90001511	ebi-a-GCST90018875	Lung cancer || id:ebi-a-GCST90018875	|| id:ebi-a-GCST90001511	Simple mode	38	0.0335203	0.0365708	0.365295	-0.0381584	0.105199	1.03409	0.96256	1.11093		1.03 (0.96 to 1.11)
605	ebi-a-GCST90001511	ebi-a-GCST90018875	Lung cancer || id:ebi-a-GCST90018875	|| id:ebi-a-GCST90001511	Weighted mode	38	0.0305658	0.0259545	0.246448	-0.020305	0.0814365	1.03104	0.9799	1.08484		1.03 (0.98 to 1.08)
606	ebi-a-GCST90001512	ebi-a-GCST90018875	Lung cancer || id:ebi-a-GCST90018875	|| id:ebi-a-GCST90001512	MR Egger	41	-0.0245296	0.0189829	0.203896	-0.0617361	0.012677	0.975769	0.940131	1.01276		0.98 (0.94 to 1.01)
607	ebi-a-GCST90001512	ebi-a-GCST90018875	Lung cancer || id:ebi-a-GCST90018875	|| id:ebi-a-GCST90001512	Weighted median	41	-0.0186333	0.0210253	0.375492	-0.0598429	0.0225763	0.981539	0.941912	1.02283		0.98 (0.94 to 1.02)
608	ebi-a-GCST90001512	ebi-a-GCST90018875	Lung cancer || id:ebi-a-GCST90018875	|| id:ebi-a-GCST90001512	Inverse variance weighted	41	-0.0245473	0.0138788	0.0769451	-0.0517496	0.0026551	0.975752	0.949567	1.00266		0.98 (0.95 to 1.00)
609	ebi-a-GCST90001512	ebi-a-GCST90018875	Lung cancer || id:ebi-a-GCST90018875	|| id:ebi-a-GCST90001512	Simple mode	41	-0.00406505	0.035839	0.910261	-0.0743094	0.0661793	0.995943	0.928384	1.06842		1.00 (0.93 to 1.07)
610	ebi-a-GCST90001512	ebi-a-GCST90018875	Lung cancer || id:ebi-a-GCST90018875	|| id:ebi-a-GCST90001512	Weighted mode	41	-0.0123325	0.0272	0.65271	-0.0656445	0.0409795	0.987743	0.936464	1.04183		0.99 (0.94 to 1.04)
611	ebi-a-GCST90001513	ebi-a-GCST90018875	Lung cancer || id:ebi-a-GCST90018875	|| id:ebi-a-GCST90001513	MR Egger	24	0.0580474	0.0414875	0.175709	-0.0232682	0.139363	1.05977	0.977	1.14954		1.06 (0.98 to 1.15)
612	ebi-a-GCST90001513	ebi-a-GCST90018875	Lung cancer || id:ebi-a-GCST90018875	|| id:ebi-a-GCST90001513	Weighted median	24	0.045298	0.0371534	0.222763	-0.0275227	0.118119	1.04634	0.972853	1.12538		1.05 (0.97 to 1.13)
613	ebi-a-GCST90001513	ebi-a-GCST90018875	Lung cancer || id:ebi-a-GCST90018875	|| id:ebi-a-GCST90001513	Inverse variance weighted	24	0.0285061	0.0244048	0.242784	-0.0193272	0.0763395	1.02892	0.980858	1.07933		1.03 (0.98 to 1.08)
614	ebi-a-GCST90001513	ebi-a-GCST90018875	Lung cancer || id:ebi-a-GCST90018875	|| id:ebi-a-GCST90001513	Simple mode	24	0.0323029	0.0667568	0.63304	-0.0985405	0.163146	1.03283	0.906159	1.17721		1.03 (0.91 to 1.18)
615	ebi-a-GCST90001513	ebi-a-GCST90018875	Lung cancer || id:ebi-a-GCST90018875	|| id:ebi-a-GCST90001513	Weighted mode	24	0.047169	0.0369258	0.214205	-0.0252055	0.119544	1.0483	0.975109	1.12698		1.05 (0.98 to 1.13)
616	ebi-a-GCST90001514	ebi-a-GCST90018875	Lung cancer || id:ebi-a-GCST90018875	|| id:ebi-a-GCST90001514	MR Egger	27	-0.00797811	0.0221584	0.721835	-0.0514087	0.0354524	0.992054	0.94989	1.03609		0.99 (0.95 to 1.04)
617	ebi-a-GCST90001514	ebi-a-GCST90018875	Lung cancer || id:ebi-a-GCST90018875	|| id:ebi-a-GCST90001514	Weighted median	27	-0.018898	0.0235636	0.422553	-0.0650828	0.0272867	0.981279	0.93699	1.02766		0.98 (0.94 to 1.03)
618	ebi-a-GCST90001514	ebi-a-GCST90018875	Lung cancer || id:ebi-a-GCST90018875	|| id:ebi-a-GCST90001514	Inverse variance weighted	27	-0.0104291	0.0146922	0.477805	-0.0392257	0.0183676	0.989625	0.961534	1.01854		0.99 (0.96 to 1.02)
619	ebi-a-GCST90001514	ebi-a-GCST90018875	Lung cancer || id:ebi-a-GCST90018875	|| id:ebi-a-GCST90001514	Simple mode	27	-0.0170861	0.037123	0.649157	-0.0898471	0.0556749	0.983059	0.914071	1.05725		0.98 (0.91 to 1.06)
620	ebi-a-GCST90001514	ebi-a-GCST90018875	Lung cancer || id:ebi-a-GCST90018875	|| id:ebi-a-GCST90001514	Weighted mode	27	-0.0189458	0.0232477	0.422502	-0.0645113	0.0266197	0.981233	0.937526	1.02698		0.98 (0.94 to 1.03)
621	ebi-a-GCST90001515	ebi-a-GCST90018875	Lung cancer || id:ebi-a-GCST90018875	|| id:ebi-a-GCST90001515	MR Egger	28	0.0132219	0.0351564	0.709902	-0.0556846	0.0821284	1.01331	0.945837	1.0856		1.01 (0.95 to 1.09)
622	ebi-a-GCST90001515	ebi-a-GCST90018875	Lung cancer || id:ebi-a-GCST90018875	|| id:ebi-a-GCST90001515	Weighted median	28	-0.0164096	0.0244375	0.501907	-0.064307	0.0314878	0.983724	0.937717	1.03199		0.98 (0.94 to 1.03)
623	ebi-a-GCST90001515	ebi-a-GCST90018875	Lung cancer || id:ebi-a-GCST90018875	|| id:ebi-a-GCST90001515	Inverse variance weighted	28	-0.00496702	0.0188146	0.791782	-0.0418437	0.0319097	0.995045	0.95902	1.03242		1.00 (0.96 to 1.03)
624	ebi-a-GCST90001515	ebi-a-GCST90018875	Lung cancer || id:ebi-a-GCST90018875	|| id:ebi-a-GCST90001515	Simple mode	28	0.0102271	0.0381442	0.790647	-0.0645356	0.0849898	1.01028	0.937503	1.08871		1.01 (0.94 to 1.09)
625	ebi-a-GCST90001515	ebi-a-GCST90018875	Lung cancer || id:ebi-a-GCST90018875	|| id:ebi-a-GCST90001515	Weighted mode	28	-0.0173377	0.0320078	0.592488	-0.080073	0.0453976	0.982812	0.923049	1.04644		0.98 (0.92 to 1.05)
626	ebi-a-GCST90001516	ebi-a-GCST90018875	Lung cancer || id:ebi-a-GCST90018875	|| id:ebi-a-GCST90001516	MR Egger	25	-0.0465026	0.0305175	0.141191	-0.106317	0.0133116	0.954562	0.89914	1.0134		0.95 (0.90 to 1.01)
627	ebi-a-GCST90001516	ebi-a-GCST90018875	Lung cancer || id:ebi-a-GCST90018875	|| id:ebi-a-GCST90001516	Weighted median	25	-0.0377939	0.0248508	0.128302	-0.0865015	0.0109137	0.962911	0.917134	1.01097		0.96 (0.92 to 1.01)
628	ebi-a-GCST90001516	ebi-a-GCST90018875	Lung cancer || id:ebi-a-GCST90018875	|| id:ebi-a-GCST90001516	Inverse variance weighted	25	-0.0155625	0.0174616	0.3728	-0.0497873	0.0186623	0.984558	0.951432	1.01884		0.98 (0.95 to 1.02)
629	ebi-a-GCST90001516	ebi-a-GCST90018875	Lung cancer || id:ebi-a-GCST90018875	|| id:ebi-a-GCST90001516	Simple mode	25	-0.00699734	0.0397596	0.861777	-0.0849261	0.0709314	0.993027	0.91858	1.07351		0.99 (0.92 to 1.07)
630	ebi-a-GCST90001516	ebi-a-GCST90018875	Lung cancer || id:ebi-a-GCST90018875	|| id:ebi-a-GCST90001516	Weighted mode	25	-0.0381653	0.0294142	0.206789	-0.0958172	0.0194866	0.962554	0.90863	1.01968		0.96 (0.91 to 1.02)
631	ebi-a-GCST90001517	ebi-a-GCST90018875	Lung cancer || id:ebi-a-GCST90018875	|| id:ebi-a-GCST90001517	MR Egger	38	0.0243573	0.0149186	0.111253	-0.00488306	0.0535977	1.02466	0.995129	1.05506		1.02 (1.00 to 1.06)
632	ebi-a-GCST90001517	ebi-a-GCST90018875	Lung cancer || id:ebi-a-GCST90018875	|| id:ebi-a-GCST90001517	Weighted median	38	0.0143864	0.0182129	0.429584	-0.0213108	0.0500836	1.01449	0.978915	1.05136		1.01 (0.98 to 1.05)
633	ebi-a-GCST90001517	ebi-a-GCST90018875	Lung cancer || id:ebi-a-GCST90018875	|| id:ebi-a-GCST90001517	Inverse variance weighted	38	0.011609	0.0117314	0.322384	-0.0113845	0.0346026	1.01168	0.98868	1.03521		1.01 (0.99 to 1.04)
634	ebi-a-GCST90001517	ebi-a-GCST90018875	Lung cancer || id:ebi-a-GCST90018875	|| id:ebi-a-GCST90001517	Simple mode	38	-0.0219397	0.0299714	0.468769	-0.0806837	0.0368044	0.978299	0.922485	1.03749		0.98 (0.92 to 1.04)
635	ebi-a-GCST90001517	ebi-a-GCST90018875	Lung cancer || id:ebi-a-GCST90018875	|| id:ebi-a-GCST90001517	Weighted mode	38	0.0124263	0.0183701	0.502969	-0.0235792	0.0484318	1.0125	0.976697	1.04962		1.01 (0.98 to 1.05)
636	ebi-a-GCST90001518	ebi-a-GCST90018875	Lung cancer || id:ebi-a-GCST90018875	|| id:ebi-a-GCST90001518	MR Egger	37	0.017652	0.0118783	0.146212	-0.00562942	0.0409335	1.01781	0.994386	1.04178		1.02 (0.99 to 1.04)
637	ebi-a-GCST90001518	ebi-a-GCST90018875	Lung cancer || id:ebi-a-GCST90018875	|| id:ebi-a-GCST90001518	Weighted median	37	0.0151303	0.0144354	0.294574	-0.0131631	0.0434237	1.01525	0.986923	1.04438		1.02 (0.99 to 1.04)
638	ebi-a-GCST90001518	ebi-a-GCST90018875	Lung cancer || id:ebi-a-GCST90018875	|| id:ebi-a-GCST90001518	Inverse variance weighted	37	0.0200099	0.00976669	0.0404829	0.000867155	0.0391526	1.02021	1.00087	1.03993		1.02 (1.00 to 1.04)
639	ebi-a-GCST90001518	ebi-a-GCST90018875	Lung cancer || id:ebi-a-GCST90018875	|| id:ebi-a-GCST90001518	Simple mode	37	-0.00528987	0.021898	0.810485	-0.0482099	0.0376301	0.994724	0.952934	1.03835		0.99 (0.95 to 1.04)
640	ebi-a-GCST90001518	ebi-a-GCST90018875	Lung cancer || id:ebi-a-GCST90018875	|| id:ebi-a-GCST90001518	Weighted mode	37	0.0144676	0.0132343	0.281572	-0.0114716	0.0404069	1.01457	0.988594	1.04123		1.01 (0.99 to 1.04)
641	ebi-a-GCST90001519	ebi-a-GCST90018875	Lung cancer || id:ebi-a-GCST90018875	|| id:ebi-a-GCST90001519	MR Egger	21	-0.0504272	0.0323979	0.136091	-0.113927	0.0130727	0.950823	0.892323	1.01316		0.95 (0.89 to 1.01)
642	ebi-a-GCST90001519	ebi-a-GCST90018875	Lung cancer || id:ebi-a-GCST90018875	|| id:ebi-a-GCST90001519	Weighted median	21	-0.0202278	0.0267747	0.44996	-0.0727062	0.0322506	0.979975	0.929874	1.03278		0.98 (0.93 to 1.03)
643	ebi-a-GCST90001519	ebi-a-GCST90018875	Lung cancer || id:ebi-a-GCST90018875	|| id:ebi-a-GCST90001519	Inverse variance weighted	21	-0.00919675	0.0189023	0.626583	-0.0462452	0.0278517	0.990845	0.954808	1.02824		0.99 (0.95 to 1.03)
644	ebi-a-GCST90001519	ebi-a-GCST90018875	Lung cancer || id:ebi-a-GCST90018875	|| id:ebi-a-GCST90001519	Simple mode	21	-0.0628439	0.0510146	0.232281	-0.162832	0.0371446	0.93909	0.849734	1.03784		0.94 (0.85 to 1.04)
645	ebi-a-GCST90001519	ebi-a-GCST90018875	Lung cancer || id:ebi-a-GCST90018875	|| id:ebi-a-GCST90001519	Weighted mode	21	-0.0397646	0.0380357	0.308285	-0.114315	0.0347854	0.961016	0.891977	1.0354		0.96 (0.89 to 1.04)
646	ebi-a-GCST90001520	ebi-a-GCST90018875	Lung cancer || id:ebi-a-GCST90018875	|| id:ebi-a-GCST90001520	MR Egger	36	0.0240284	0.0213667	0.268647	-0.0178503	0.0659072	1.02432	0.982308	1.06813		1.02 (0.98 to 1.07)
647	ebi-a-GCST90001520	ebi-a-GCST90018875	Lung cancer || id:ebi-a-GCST90018875	|| id:ebi-a-GCST90001520	Weighted median	36	0.0173221	0.0213366	0.416877	-0.0244976	0.0591417	1.01747	0.9758	1.06093		1.02 (0.98 to 1.06)
648	ebi-a-GCST90001520	ebi-a-GCST90018875	Lung cancer || id:ebi-a-GCST90018875	|| id:ebi-a-GCST90001520	Inverse variance weighted	36	-0.00264302	0.0154171	0.863882	-0.0328604	0.0275744	0.99736	0.967674	1.02796		1.00 (0.97 to 1.03)
649	ebi-a-GCST90001520	ebi-a-GCST90018875	Lung cancer || id:ebi-a-GCST90018875	|| id:ebi-a-GCST90001520	Simple mode	36	-0.0406947	0.039067	0.30471	-0.117266	0.0358767	0.960122	0.889349	1.03653		0.96 (0.89 to 1.04)
650	ebi-a-GCST90001520	ebi-a-GCST90018875	Lung cancer || id:ebi-a-GCST90018875	|| id:ebi-a-GCST90001520	Weighted mode	36	0.023666	0.0233073	0.316886	-0.0220162	0.0693483	1.02395	0.978224	1.07181		1.02 (0.98 to 1.07)
651	ebi-a-GCST90001521	ebi-a-GCST90018875	Lung cancer || id:ebi-a-GCST90018875	|| id:ebi-a-GCST90001521	MR Egger	28	0.0435589	0.0313271	0.176179	-0.0178422	0.10496	1.04452	0.982316	1.11067		1.04 (0.98 to 1.11)
652	ebi-a-GCST90001521	ebi-a-GCST90018875	Lung cancer || id:ebi-a-GCST90018875	|| id:ebi-a-GCST90001521	Weighted median	28	0.0505094	0.0255917	0.0484205	0.000349573	0.100669	1.05181	1.00035	1.10591		1.05 (1.00 to 1.11)
653	ebi-a-GCST90001521	ebi-a-GCST90018875	Lung cancer || id:ebi-a-GCST90018875	|| id:ebi-a-GCST90001521	Inverse variance weighted	28	0.0199016	0.0188767	0.291749	-0.0170968	0.0568999	1.0201	0.983049	1.05855		1.02 (0.98 to 1.06)
654	ebi-a-GCST90001521	ebi-a-GCST90018875	Lung cancer || id:ebi-a-GCST90018875	|| id:ebi-a-GCST90001521	Simple mode	28	0.065289	0.0474611	0.180242	-0.0277348	0.158313	1.06747	0.972646	1.17153		1.07 (0.97 to 1.17)
655	ebi-a-GCST90001521	ebi-a-GCST90018875	Lung cancer || id:ebi-a-GCST90018875	|| id:ebi-a-GCST90001521	Weighted mode	28	0.0540997	0.0274434	0.0590158	0.000310687	0.107889	1.05559	1.00031	1.11392		1.06 (1.00 to 1.11)
656	ebi-a-GCST90001522	ebi-a-GCST90018875	Lung cancer || id:ebi-a-GCST90018875	|| id:ebi-a-GCST90001522	MR Egger	22	-0.049877	0.0447349	0.278092	-0.137557	0.0378033	0.951346	0.871484	1.03853		0.95 (0.87 to 1.04)
657	ebi-a-GCST90001522	ebi-a-GCST90018875	Lung cancer || id:ebi-a-GCST90018875	|| id:ebi-a-GCST90001522	Weighted median	22	-0.0136652	0.0302523	0.651481	-0.0729597	0.0456294	0.986428	0.929638	1.04669		0.99 (0.93 to 1.05)
658	ebi-a-GCST90001522	ebi-a-GCST90018875	Lung cancer || id:ebi-a-GCST90018875	|| id:ebi-a-GCST90001522	Inverse variance weighted	22	-0.019547	0.0206735	0.344399	-0.0600671	0.0209731	0.980643	0.941701	1.02119		0.98 (0.94 to 1.02)
659	ebi-a-GCST90001522	ebi-a-GCST90018875	Lung cancer || id:ebi-a-GCST90018875	|| id:ebi-a-GCST90001522	Simple mode	22	0.0117834	0.0470974	0.80487	-0.0805275	0.104094	1.01185	0.92263	1.10971		1.01 (0.92 to 1.11)
660	ebi-a-GCST90001522	ebi-a-GCST90018875	Lung cancer || id:ebi-a-GCST90018875	|| id:ebi-a-GCST90001522	Weighted mode	22	-0.00159696	0.0431491	0.970826	-0.0861693	0.0829753	0.998404	0.917439	1.08652		1.00 (0.92 to 1.09)
661	ebi-a-GCST90001523	ebi-a-GCST90018875	Lung cancer || id:ebi-a-GCST90018875	|| id:ebi-a-GCST90001523	MR Egger	55	0.00276029	0.0121244	0.820783	-0.0210035	0.0265241	1.00276	0.979216	1.02688		1.00 (0.98 to 1.03)
662	ebi-a-GCST90001523	ebi-a-GCST90018875	Lung cancer || id:ebi-a-GCST90018875	|| id:ebi-a-GCST90001523	Weighted median	55	0.0100402	0.0141358	0.477538	-0.017666	0.0377464	1.01009	0.982489	1.03847		1.01 (0.98 to 1.04)
663	ebi-a-GCST90001523	ebi-a-GCST90018875	Lung cancer || id:ebi-a-GCST90018875	|| id:ebi-a-GCST90001523	Inverse variance weighted	55	0.0165248	0.00944037	0.0800421	-0.00197831	0.0350279	1.01666	0.998024	1.03565		1.02 (1.00 to 1.04)
664	ebi-a-GCST90001523	ebi-a-GCST90018875	Lung cancer || id:ebi-a-GCST90018875	|| id:ebi-a-GCST90001523	Simple mode	55	0.0192787	0.0248051	0.440428	-0.0293393	0.0678967	1.01947	0.971087	1.07025		1.02 (0.97 to 1.07)
665	ebi-a-GCST90001523	ebi-a-GCST90018875	Lung cancer || id:ebi-a-GCST90018875	|| id:ebi-a-GCST90001523	Weighted mode	55	0.0114679	0.0119473	0.341397	-0.0119488	0.0348846	1.01153	0.988122	1.0355		1.01 (0.99 to 1.04)
666	ebi-a-GCST90001524	ebi-a-GCST90018875	Lung cancer || id:ebi-a-GCST90018875	|| id:ebi-a-GCST90001524	MR Egger	27	0.00420913	0.0408534	0.918761	-0.0758634	0.0842817	1.00422	0.926943	1.08794		1.00 (0.93 to 1.09)
667	ebi-a-GCST90001524	ebi-a-GCST90018875	Lung cancer || id:ebi-a-GCST90018875	|| id:ebi-a-GCST90001524	Weighted median	27	0.0116567	0.0298801	0.696451	-0.0469084	0.0702218	1.01172	0.954175	1.07275		1.01 (0.95 to 1.07)
668	ebi-a-GCST90001524	ebi-a-GCST90018875	Lung cancer || id:ebi-a-GCST90018875	|| id:ebi-a-GCST90001524	Inverse variance weighted	27	-0.0145901	0.0207606	0.482194	-0.0552809	0.0261007	0.985516	0.946219	1.02644		0.99 (0.95 to 1.03)
669	ebi-a-GCST90001524	ebi-a-GCST90018875	Lung cancer || id:ebi-a-GCST90018875	|| id:ebi-a-GCST90001524	Simple mode	27	0.00974948	0.0482571	0.841464	-0.0848345	0.104333	1.0098	0.918664	1.10997		1.01 (0.92 to 1.11)
670	ebi-a-GCST90001524	ebi-a-GCST90018875	Lung cancer || id:ebi-a-GCST90018875	|| id:ebi-a-GCST90001524	Weighted mode	27	0.0275289	0.0425608	0.523421	-0.0558901	0.110948	1.02791	0.945643	1.11734		1.03 (0.95 to 1.12)
671	ebi-a-GCST90001525	ebi-a-GCST90018875	Lung cancer || id:ebi-a-GCST90018875	|| id:ebi-a-GCST90001525	MR Egger	30	-0.00596122	0.0314206	0.850895	-0.0675457	0.0556233	0.994057	0.934685	1.0572		0.99 (0.93 to 1.06)
672	ebi-a-GCST90001525	ebi-a-GCST90018875	Lung cancer || id:ebi-a-GCST90018875	|| id:ebi-a-GCST90001525	Weighted median	30	-0.00975144	0.0271408	0.719378	-0.0629475	0.0434446	0.990296	0.938993	1.0444		0.99 (0.94 to 1.04)
673	ebi-a-GCST90001525	ebi-a-GCST90018875	Lung cancer || id:ebi-a-GCST90018875	|| id:ebi-a-GCST90001525	Inverse variance weighted	30	-0.0161686	0.0175724	0.357515	-0.0506105	0.0182734	0.983961	0.950649	1.01844		0.98 (0.95 to 1.02)
674	ebi-a-GCST90001525	ebi-a-GCST90018875	Lung cancer || id:ebi-a-GCST90018875	|| id:ebi-a-GCST90001525	Simple mode	30	0.00716708	0.0441061	0.872042	-0.0792808	0.093615	1.00719	0.92378	1.09814		1.01 (0.92 to 1.10)
675	ebi-a-GCST90001525	ebi-a-GCST90018875	Lung cancer || id:ebi-a-GCST90018875	|| id:ebi-a-GCST90001525	Weighted mode	30	0.00535262	0.0319335	0.868047	-0.0572371	0.0679423	1.00537	0.94437	1.0703		1.01 (0.94 to 1.07)
676	ebi-a-GCST90001526	ebi-a-GCST90018875	Lung cancer || id:ebi-a-GCST90018875	|| id:ebi-a-GCST90001526	MR Egger	34	0.0125661	0.0133865	0.354908	-0.0136714	0.0388036	1.01265	0.986422	1.03957		1.01 (0.99 to 1.04)
677	ebi-a-GCST90001526	ebi-a-GCST90018875	Lung cancer || id:ebi-a-GCST90018875	|| id:ebi-a-GCST90001526	Weighted median	34	0.000881873	0.0123225	0.942947	-0.0232703	0.025034	1.00088	0.976998	1.02535		1.00 (0.98 to 1.03)
678	ebi-a-GCST90001526	ebi-a-GCST90018875	Lung cancer || id:ebi-a-GCST90018875	|| id:ebi-a-GCST90001526	Inverse variance weighted	34	-0.00257113	0.00942099	0.784919	-0.0210363	0.015894	0.997432	0.979183	1.01602		1.00 (0.98 to 1.02)
679	ebi-a-GCST90001526	ebi-a-GCST90018875	Lung cancer || id:ebi-a-GCST90018875	|| id:ebi-a-GCST90001526	Simple mode	34	-0.0360718	0.0287255	0.218028	-0.0923738	0.0202301	0.964571	0.911764	1.02044		0.96 (0.91 to 1.02)
680	ebi-a-GCST90001526	ebi-a-GCST90018875	Lung cancer || id:ebi-a-GCST90018875	|| id:ebi-a-GCST90001526	Weighted mode	34	0.00163434	0.0103512	0.875507	-0.0186541	0.0219228	1.00164	0.981519	1.02216		1.00 (0.98 to 1.02)
681	ebi-a-GCST90001527	ebi-a-GCST90018875	Lung cancer || id:ebi-a-GCST90018875	|| id:ebi-a-GCST90001527	MR Egger	30	0.00893739	0.0197143	0.653794	-0.0297026	0.0475774	1.00898	0.970734	1.04873		1.01 (0.97 to 1.05)
682	ebi-a-GCST90001527	ebi-a-GCST90018875	Lung cancer || id:ebi-a-GCST90018875	|| id:ebi-a-GCST90001527	Weighted median	30	0.00829915	0.0229246	0.717337	-0.036633	0.0532313	1.00833	0.96403	1.05467		1.01 (0.96 to 1.05)
683	ebi-a-GCST90001527	ebi-a-GCST90018875	Lung cancer || id:ebi-a-GCST90018875	|| id:ebi-a-GCST90001527	Inverse variance weighted	30	0.0174217	0.0142796	0.222449	-0.0105663	0.0454098	1.01757	0.989489	1.04646		1.02 (0.99 to 1.05)
684	ebi-a-GCST90001527	ebi-a-GCST90018875	Lung cancer || id:ebi-a-GCST90018875	|| id:ebi-a-GCST90001527	Simple mode	30	0.0252318	0.0369125	0.499681	-0.0471168	0.0975804	1.02555	0.953976	1.1025		1.03 (0.95 to 1.10)
685	ebi-a-GCST90001527	ebi-a-GCST90018875	Lung cancer || id:ebi-a-GCST90018875	|| id:ebi-a-GCST90001527	Weighted mode	30	0.00617572	0.0206316	0.766821	-0.0342623	0.0466137	1.00619	0.966318	1.04772		1.01 (0.97 to 1.05)
686	ebi-a-GCST90001528	ebi-a-GCST90018875	Lung cancer || id:ebi-a-GCST90018875	|| id:ebi-a-GCST90001528	MR Egger	34	-0.0144197	0.0127068	0.264889	-0.0393251	0.0104857	0.985684	0.961438	1.01054		0.99 (0.96 to 1.01)
687	ebi-a-GCST90001528	ebi-a-GCST90018875	Lung cancer || id:ebi-a-GCST90018875	|| id:ebi-a-GCST90001528	Weighted median	34	-0.00208974	0.0123355	0.865476	-0.0262674	0.0220879	0.997912	0.974075	1.02233		1.00 (0.97 to 1.02)
688	ebi-a-GCST90001528	ebi-a-GCST90018875	Lung cancer || id:ebi-a-GCST90018875	|| id:ebi-a-GCST90001528	Inverse variance weighted	34	-0.00326398	0.00899511	0.716708	-0.0208944	0.0143664	0.996741	0.979322	1.01447		1.00 (0.98 to 1.01)
689	ebi-a-GCST90001528	ebi-a-GCST90018875	Lung cancer || id:ebi-a-GCST90018875	|| id:ebi-a-GCST90001528	Simple mode	34	-0.0320741	0.0248583	0.205923	-0.0807963	0.0166482	0.968435	0.922382	1.01679		0.97 (0.92 to 1.02)
690	ebi-a-GCST90001528	ebi-a-GCST90018875	Lung cancer || id:ebi-a-GCST90018875	|| id:ebi-a-GCST90001528	Weighted mode	34	-0.00442326	0.00985018	0.656328	-0.0237296	0.0148831	0.995587	0.97655	1.01499		1.00 (0.98 to 1.01)
691	ebi-a-GCST90001529	ebi-a-GCST90018875	Lung cancer || id:ebi-a-GCST90018875	|| id:ebi-a-GCST90001529	MR Egger	18	0.0641006	0.0557504	0.267132	-0.0451701	0.173371	1.0662	0.955835	1.18931		1.07 (0.96 to 1.19)
692	ebi-a-GCST90001529	ebi-a-GCST90018875	Lung cancer || id:ebi-a-GCST90018875	|| id:ebi-a-GCST90001529	Weighted median	18	0.0562637	0.0343119	0.101053	-0.0109876	0.123515	1.05788	0.989073	1.13147		1.06 (0.99 to 1.13)
693	ebi-a-GCST90001529	ebi-a-GCST90018875	Lung cancer || id:ebi-a-GCST90018875	|| id:ebi-a-GCST90001529	Inverse variance weighted	18	0.0287558	0.0316807	0.364049	-0.0333384	0.09085	1.02917	0.967211	1.0951		1.03 (0.97 to 1.10)
694	ebi-a-GCST90001529	ebi-a-GCST90018875	Lung cancer || id:ebi-a-GCST90018875	|| id:ebi-a-GCST90001529	Simple mode	18	0.0590513	0.0508366	0.261452	-0.0405884	0.158691	1.06083	0.960224	1.17198		1.06 (0.96 to 1.17)
695	ebi-a-GCST90001529	ebi-a-GCST90018875	Lung cancer || id:ebi-a-GCST90018875	|| id:ebi-a-GCST90001529	Weighted mode	18	0.0620705	0.0356667	0.0998767	-0.00783626	0.131977	1.06404	0.992194	1.14108		1.06 (0.99 to 1.14)
696	ebi-a-GCST90001530	ebi-a-GCST90018875	Lung cancer || id:ebi-a-GCST90018875	|| id:ebi-a-GCST90001530	MR Egger	65	0.0939372	0.0440921	0.037043	0.00751669	0.180358	1.09849	1.00755	1.19765		1.10 (1.01 to 1.20)
697	ebi-a-GCST90001530	ebi-a-GCST90018875	Lung cancer || id:ebi-a-GCST90018875	|| id:ebi-a-GCST90001530	Weighted median	65	0.00169911	0.01855	0.927019	-0.034659	0.0380572	1.0017	0.965935	1.03879		1.00 (0.97 to 1.04)
698	ebi-a-GCST90001530	ebi-a-GCST90018875	Lung cancer || id:ebi-a-GCST90018875	|| id:ebi-a-GCST90001530	Inverse variance weighted	65	0.0329401	0.0179294	0.066179	-0.00220156	0.0680817	1.03349	0.997801	1.07045		1.03 (1.00 to 1.07)
699	ebi-a-GCST90001530	ebi-a-GCST90018875	Lung cancer || id:ebi-a-GCST90018875	|| id:ebi-a-GCST90001530	Simple mode	65	-0.033473	0.0376957	0.377877	-0.107357	0.0404106	0.967081	0.898205	1.04124		0.97 (0.90 to 1.04)
700	ebi-a-GCST90001530	ebi-a-GCST90018875	Lung cancer || id:ebi-a-GCST90018875	|| id:ebi-a-GCST90001530	Weighted mode	65	-0.0162837	0.024344	0.505965	-0.063998	0.0314306	0.983848	0.938007	1.03193		0.98 (0.94 to 1.03)
701	ebi-a-GCST90001531	ebi-a-GCST90018875	Lung cancer || id:ebi-a-GCST90018875	|| id:ebi-a-GCST90001531	MR Egger	35	0.0111436	0.013093	0.400841	-0.0145187	0.0368059	1.01121	0.985586	1.03749		1.01 (0.99 to 1.04)
702	ebi-a-GCST90001531	ebi-a-GCST90018875	Lung cancer || id:ebi-a-GCST90018875	|| id:ebi-a-GCST90001531	Weighted median	35	0.00744403	0.0158258	0.638088	-0.0235745	0.0384626	1.00747	0.976701	1.03921		1.01 (0.98 to 1.04)
703	ebi-a-GCST90001531	ebi-a-GCST90018875	Lung cancer || id:ebi-a-GCST90018875	|| id:ebi-a-GCST90001531	Inverse variance weighted	35	0.0112895	0.0105374	0.284002	-0.00936384	0.0319428	1.01135	0.99068	1.03246		1.01 (0.99 to 1.03)
704	ebi-a-GCST90001531	ebi-a-GCST90018875	Lung cancer || id:ebi-a-GCST90018875	|| id:ebi-a-GCST90001531	Simple mode	35	-0.00683284	0.024991	0.78619	-0.0558152	0.0421495	0.99319	0.945714	1.04305		0.99 (0.95 to 1.04)
705	ebi-a-GCST90001531	ebi-a-GCST90018875	Lung cancer || id:ebi-a-GCST90018875	|| id:ebi-a-GCST90001531	Weighted mode	35	0.00623195	0.0136136	0.650027	-0.0204507	0.0329146	1.00625	0.979757	1.03346		1.01 (0.98 to 1.03)
706	ebi-a-GCST90001532	ebi-a-GCST90018875	Lung cancer || id:ebi-a-GCST90018875	|| id:ebi-a-GCST90001532	MR Egger	34	0.00850829	0.0128522	0.512705	-0.0166821	0.0336987	1.00854	0.983456	1.03427		1.01 (0.98 to 1.03)
707	ebi-a-GCST90001532	ebi-a-GCST90018875	Lung cancer || id:ebi-a-GCST90018875	|| id:ebi-a-GCST90001532	Weighted median	34	0.00777368	0.0151565	0.608025	-0.021933	0.0374804	1.0078	0.978306	1.03819		1.01 (0.98 to 1.04)
708	ebi-a-GCST90001532	ebi-a-GCST90018875	Lung cancer || id:ebi-a-GCST90018875	|| id:ebi-a-GCST90001532	Inverse variance weighted	34	0.0110023	0.0103444	0.28751	-0.0092727	0.0312773	1.01106	0.99077	1.03177		1.01 (0.99 to 1.03)
709	ebi-a-GCST90001532	ebi-a-GCST90018875	Lung cancer || id:ebi-a-GCST90018875	|| id:ebi-a-GCST90001532	Simple mode	34	-0.00350633	0.0261665	0.894216	-0.0547927	0.04778	0.9965	0.946681	1.04894		1.00 (0.95 to 1.05)
710	ebi-a-GCST90001532	ebi-a-GCST90018875	Lung cancer || id:ebi-a-GCST90018875	|| id:ebi-a-GCST90001532	Weighted mode	34	0.00624768	0.013579	0.648462	-0.0203671	0.0328624	1.00627	0.979839	1.03341		1.01 (0.98 to 1.03)
711	ebi-a-GCST90001533	ebi-a-GCST90018875	Lung cancer || id:ebi-a-GCST90018875	|| id:ebi-a-GCST90001533	MR Egger	32	-0.0262669	0.0362475	0.474278	-0.0973119	0.0447781	0.974075	0.907273	1.0458		0.97 (0.91 to 1.05)
712	ebi-a-GCST90001533	ebi-a-GCST90018875	Lung cancer || id:ebi-a-GCST90018875	|| id:ebi-a-GCST90001533	Weighted median	32	0.0248927	0.0274246	0.364047	-0.0288594	0.0786449	1.02521	0.971553	1.08182		1.03 (0.97 to 1.08)
713	ebi-a-GCST90001533	ebi-a-GCST90018875	Lung cancer || id:ebi-a-GCST90018875	|| id:ebi-a-GCST90001533	Inverse variance weighted	32	0.0323967	0.0178256	0.0691519	-0.00254146	0.0673349	1.03293	0.997462	1.06965		1.03 (1.00 to 1.07)
714	ebi-a-GCST90001533	ebi-a-GCST90018875	Lung cancer || id:ebi-a-GCST90018875	|| id:ebi-a-GCST90001533	Simple mode	32	0.0977763	0.0524931	0.0720122	-0.00511017	0.200663	1.10272	0.994903	1.22221		1.10 (0.99 to 1.22)
715	ebi-a-GCST90001533	ebi-a-GCST90018875	Lung cancer || id:ebi-a-GCST90018875	|| id:ebi-a-GCST90001533	Weighted mode	32	0.0155523	0.0331058	0.641803	-0.0493351	0.0804398	1.01567	0.951862	1.08376		1.02 (0.95 to 1.08)
716	ebi-a-GCST90001534	ebi-a-GCST90018875	Lung cancer || id:ebi-a-GCST90018875	|| id:ebi-a-GCST90001534	MR Egger	17	0.0282278	0.0213057	0.205037	-0.0135315	0.069987	1.02863	0.98656	1.07249		1.03 (0.99 to 1.07)
717	ebi-a-GCST90001534	ebi-a-GCST90018875	Lung cancer || id:ebi-a-GCST90018875	|| id:ebi-a-GCST90001534	Weighted median	17	0.0176928	0.0250214	0.4795	-0.0313491	0.0667348	1.01785	0.969137	1.06901		1.02 (0.97 to 1.07)
718	ebi-a-GCST90001534	ebi-a-GCST90018875	Lung cancer || id:ebi-a-GCST90018875	|| id:ebi-a-GCST90001534	Inverse variance weighted	17	0.0330584	0.017395	0.0573731	-0.00103574	0.0671526	1.03361	0.998965	1.06946		1.03 (1.00 to 1.07)
719	ebi-a-GCST90001534	ebi-a-GCST90018875	Lung cancer || id:ebi-a-GCST90018875	|| id:ebi-a-GCST90001534	Simple mode	17	0.0248297	0.0398124	0.541635	-0.0532026	0.102862	1.02514	0.948188	1.10834		1.03 (0.95 to 1.11)
720	ebi-a-GCST90001534	ebi-a-GCST90018875	Lung cancer || id:ebi-a-GCST90018875	|| id:ebi-a-GCST90001534	Weighted mode	17	0.0216443	0.0203298	0.302834	-0.0182021	0.0614908	1.02188	0.981963	1.06342		1.02 (0.98 to 1.06)
721	ebi-a-GCST90001535	ebi-a-GCST90018875	Lung cancer || id:ebi-a-GCST90018875	|| id:ebi-a-GCST90001535	MR Egger	40	0.0277309	0.0261866	0.296297	-0.0235948	0.0790566	1.02812	0.976681	1.08227		1.03 (0.98 to 1.08)
722	ebi-a-GCST90001535	ebi-a-GCST90018875	Lung cancer || id:ebi-a-GCST90018875	|| id:ebi-a-GCST90001535	Weighted median	40	0.0272619	0.0257694	0.290093	-0.0232461	0.0777699	1.02764	0.977022	1.08087		1.03 (0.98 to 1.08)
723	ebi-a-GCST90001535	ebi-a-GCST90018875	Lung cancer || id:ebi-a-GCST90018875	|| id:ebi-a-GCST90001535	Inverse variance weighted	40	0.0114387	0.0176643	0.517269	-0.0231833	0.0460608	1.0115	0.977083	1.04714		1.01 (0.98 to 1.05)
724	ebi-a-GCST90001535	ebi-a-GCST90018875	Lung cancer || id:ebi-a-GCST90018875	|| id:ebi-a-GCST90001535	Simple mode	40	0.0182653	0.0408386	0.657165	-0.0617784	0.0983089	1.01843	0.940091	1.1033		1.02 (0.94 to 1.10)
725	ebi-a-GCST90001535	ebi-a-GCST90018875	Lung cancer || id:ebi-a-GCST90018875	|| id:ebi-a-GCST90001535	Weighted mode	40	0.0286756	0.0266814	0.289095	-0.0236199	0.0809711	1.02909	0.976657	1.08434		1.03 (0.98 to 1.08)
726	ebi-a-GCST90001536	ebi-a-GCST90018875	Lung cancer || id:ebi-a-GCST90018875	|| id:ebi-a-GCST90001536	MR Egger	45	0.00515334	0.0122011	0.674861	-0.0187608	0.0290674	1.00517	0.981414	1.02949		1.01 (0.98 to 1.03)
727	ebi-a-GCST90001536	ebi-a-GCST90018875	Lung cancer || id:ebi-a-GCST90018875	|| id:ebi-a-GCST90001536	Weighted median	45	-0.0082439	0.0137014	0.547387	-0.0350987	0.0186109	0.99179	0.96551	1.01879		0.99 (0.97 to 1.02)
728	ebi-a-GCST90001536	ebi-a-GCST90018875	Lung cancer || id:ebi-a-GCST90018875	|| id:ebi-a-GCST90001536	Inverse variance weighted	45	0.005068	0.0102916	0.622408	-0.0151035	0.0252395	1.00508	0.98501	1.02556		1.01 (0.99 to 1.03)
729	ebi-a-GCST90001536	ebi-a-GCST90018875	Lung cancer || id:ebi-a-GCST90018875	|| id:ebi-a-GCST90001536	Simple mode	45	-0.00924182	0.0283876	0.746301	-0.0648814	0.0463978	0.990801	0.937179	1.04749		0.99 (0.94 to 1.05)
730	ebi-a-GCST90001536	ebi-a-GCST90018875	Lung cancer || id:ebi-a-GCST90018875	|| id:ebi-a-GCST90001536	Weighted mode	45	-0.00217181	0.0112769	0.848167	-0.0242746	0.0199309	0.997831	0.976018	1.02013		1.00 (0.98 to 1.02)
731	ebi-a-GCST90001537	ebi-a-GCST90018875	Lung cancer || id:ebi-a-GCST90018875	|| id:ebi-a-GCST90001537	MR Egger	33	-0.000671894	0.0252117	0.97891	-0.0500868	0.0487431	0.999328	0.951147	1.04995		1.00 (0.95 to 1.05)
732	ebi-a-GCST90001537	ebi-a-GCST90018875	Lung cancer || id:ebi-a-GCST90018875	|| id:ebi-a-GCST90001537	Weighted median	33	-0.00453728	0.0169646	0.789118	-0.0377879	0.0287134	0.995473	0.962917	1.02913		1.00 (0.96 to 1.03)
733	ebi-a-GCST90001537	ebi-a-GCST90018875	Lung cancer || id:ebi-a-GCST90018875	|| id:ebi-a-GCST90001537	Inverse variance weighted	33	-0.00464064	0.0190413	0.807452	-0.0419617	0.0326804	0.99537	0.958907	1.03322		1.00 (0.96 to 1.03)
734	ebi-a-GCST90001537	ebi-a-GCST90018875	Lung cancer || id:ebi-a-GCST90018875	|| id:ebi-a-GCST90001537	Simple mode	33	0.0117691	0.0431024	0.78657	-0.0727117	0.0962499	1.01184	0.929869	1.10103		1.01 (0.93 to 1.10)
735	ebi-a-GCST90001537	ebi-a-GCST90018875	Lung cancer || id:ebi-a-GCST90018875	|| id:ebi-a-GCST90001537	Weighted mode	33	-0.00269555	0.0142412	0.851071	-0.0306084	0.0252173	0.997308	0.969855	1.02554		1.00 (0.97 to 1.03)
736	ebi-a-GCST90001538	ebi-a-GCST90018875	Lung cancer || id:ebi-a-GCST90018875	|| id:ebi-a-GCST90001538	MR Egger	39	0.00719209	0.0124796	0.567896	-0.0172679	0.031652	1.00722	0.98288	1.03216		1.01 (0.98 to 1.03)
737	ebi-a-GCST90001538	ebi-a-GCST90018875	Lung cancer || id:ebi-a-GCST90018875	|| id:ebi-a-GCST90001538	Weighted median	39	0.0100773	0.0143735	0.483242	-0.0180949	0.0382494	1.01013	0.982068	1.03899		1.01 (0.98 to 1.04)
738	ebi-a-GCST90001538	ebi-a-GCST90018875	Lung cancer || id:ebi-a-GCST90018875	|| id:ebi-a-GCST90001538	Inverse variance weighted	39	0.00834766	0.0106134	0.431564	-0.0124547	0.02915	1.00838	0.987623	1.02958		1.01 (0.99 to 1.03)
739	ebi-a-GCST90001538	ebi-a-GCST90018875	Lung cancer || id:ebi-a-GCST90018875	|| id:ebi-a-GCST90001538	Simple mode	39	-0.00774578	0.0348591	0.825346	-0.0760696	0.0605781	0.992284	0.926752	1.06245		0.99 (0.93 to 1.06)
740	ebi-a-GCST90001538	ebi-a-GCST90018875	Lung cancer || id:ebi-a-GCST90018875	|| id:ebi-a-GCST90001538	Weighted mode	39	0.00898505	0.0118521	0.453069	-0.0142451	0.0322152	1.00903	0.985856	1.03274		1.01 (0.99 to 1.03)
741	ebi-a-GCST90001539	ebi-a-GCST90018875	Lung cancer || id:ebi-a-GCST90018875	|| id:ebi-a-GCST90001539	MR Egger	27	0.0488408	0.0597783	0.421628	-0.0683247	0.166006	1.05005	0.933957	1.18058		1.05 (0.93 to 1.18)
742	ebi-a-GCST90001539	ebi-a-GCST90018875	Lung cancer || id:ebi-a-GCST90018875	|| id:ebi-a-GCST90001539	Weighted median	27	0.0653536	0.0404497	0.106165	-0.0139279	0.144635	1.06754	0.986169	1.15562		1.07 (0.99 to 1.16)
743	ebi-a-GCST90001539	ebi-a-GCST90018875	Lung cancer || id:ebi-a-GCST90018875	|| id:ebi-a-GCST90001539	Inverse variance weighted	27	0.0401804	0.026158	0.124522	-0.0110892	0.09145	1.041	0.988972	1.09576		1.04 (0.99 to 1.10)
744	ebi-a-GCST90001539	ebi-a-GCST90018875	Lung cancer || id:ebi-a-GCST90018875	|| id:ebi-a-GCST90001539	Simple mode	27	-0.0178637	0.0680497	0.794998	-0.151241	0.115514	0.982295	0.85964	1.12245		0.98 (0.86 to 1.12)
745	ebi-a-GCST90001539	ebi-a-GCST90018875	Lung cancer || id:ebi-a-GCST90018875	|| id:ebi-a-GCST90001539	Weighted mode	27	0.0955469	0.0518969	0.0770469	-0.00617098	0.197265	1.10026	0.993848	1.21807		1.10 (0.99 to 1.22)
746	ebi-a-GCST90001540	ebi-a-GCST90018875	Lung cancer || id:ebi-a-GCST90018875	|| id:ebi-a-GCST90001540	MR Egger	37	0.0283742	0.0854291	0.741767	-0.139067	0.195815	1.02878	0.87017	1.2163		1.03 (0.87 to 1.22)
747	ebi-a-GCST90001540	ebi-a-GCST90018875	Lung cancer || id:ebi-a-GCST90018875	|| id:ebi-a-GCST90001540	Weighted median	37	-0.0109862	0.0361956	0.761493	-0.0819296	0.0599573	0.989074	0.921337	1.06179		0.99 (0.92 to 1.06)
748	ebi-a-GCST90001540	ebi-a-GCST90018875	Lung cancer || id:ebi-a-GCST90018875	|| id:ebi-a-GCST90001540	Inverse variance weighted	37	-0.0306953	0.0370722	0.407678	-0.103357	0.0419663	0.969771	0.901805	1.04286		0.97 (0.90 to 1.04)
749	ebi-a-GCST90001540	ebi-a-GCST90018875	Lung cancer || id:ebi-a-GCST90018875	|| id:ebi-a-GCST90001540	Simple mode	37	0.0104323	0.0587554	0.860069	-0.104728	0.125593	1.01049	0.900569	1.13382		1.01 (0.90 to 1.13)
750	ebi-a-GCST90001540	ebi-a-GCST90018875	Lung cancer || id:ebi-a-GCST90018875	|| id:ebi-a-GCST90001540	Weighted mode	37	0.00284705	0.0464147	0.951428	-0.0881257	0.0938198	1.00285	0.915646	1.09836		1.00 (0.92 to 1.10)
751	ebi-a-GCST90001541	ebi-a-GCST90018875	Lung cancer || id:ebi-a-GCST90018875	|| id:ebi-a-GCST90001541	MR Egger	59	-0.0664638	0.0373058	0.0801428	-0.139583	0.00665552	0.935697	0.869721	1.00668		0.94 (0.87 to 1.01)
752	ebi-a-GCST90001541	ebi-a-GCST90018875	Lung cancer || id:ebi-a-GCST90018875	|| id:ebi-a-GCST90001541	Weighted median	59	-0.0195266	0.0252381	0.439111	-0.0689933	0.0299401	0.980663	0.933333	1.03039		0.98 (0.93 to 1.03)
753	ebi-a-GCST90001541	ebi-a-GCST90018875	Lung cancer || id:ebi-a-GCST90018875	|| id:ebi-a-GCST90001541	Inverse variance weighted	59	-0.00315106	0.0204072	0.877287	-0.0431491	0.036847	0.996854	0.957769	1.03753		1.00 (0.96 to 1.04)
754	ebi-a-GCST90001541	ebi-a-GCST90018875	Lung cancer || id:ebi-a-GCST90018875	|| id:ebi-a-GCST90001541	Simple mode	59	-0.0314162	0.0430274	0.468242	-0.11575	0.0529176	0.969072	0.890698	1.05434		0.97 (0.89 to 1.05)
755	ebi-a-GCST90001541	ebi-a-GCST90018875	Lung cancer || id:ebi-a-GCST90018875	|| id:ebi-a-GCST90001541	Weighted mode	59	-0.0371154	0.0332626	0.269097	-0.10231	0.0280793	0.963565	0.90275	1.02848		0.96 (0.90 to 1.03)
756	ebi-a-GCST90001542	ebi-a-GCST90018875	Lung cancer || id:ebi-a-GCST90018875	|| id:ebi-a-GCST90001542	MR Egger	28	0.0263345	0.0205281	0.210862	-0.0139005	0.0665695	1.02668	0.986196	1.06884		1.03 (0.99 to 1.07)
757	ebi-a-GCST90001542	ebi-a-GCST90018875	Lung cancer || id:ebi-a-GCST90018875	|| id:ebi-a-GCST90001542	Weighted median	28	0.0172962	0.0241327	0.473552	-0.0300039	0.0645964	1.01745	0.970442	1.06673		1.02 (0.97 to 1.07)
758	ebi-a-GCST90001542	ebi-a-GCST90018875	Lung cancer || id:ebi-a-GCST90018875	|| id:ebi-a-GCST90001542	Inverse variance weighted	28	0.0322548	0.0155889	0.0385383	0.00170049	0.0628092	1.03278	1.0017	1.06482		1.03 (1.00 to 1.06)
759	ebi-a-GCST90001542	ebi-a-GCST90018875	Lung cancer || id:ebi-a-GCST90018875	|| id:ebi-a-GCST90001542	Simple mode	28	0.0205825	0.0371348	0.583961	-0.0522018	0.0933668	1.0208	0.949137	1.09786		1.02 (0.95 to 1.10)
760	ebi-a-GCST90001542	ebi-a-GCST90018875	Lung cancer || id:ebi-a-GCST90018875	|| id:ebi-a-GCST90001542	Weighted mode	28	0.0246213	0.0208839	0.2487	-0.0163112	0.0655538	1.02493	0.983821	1.06775		1.02 (0.98 to 1.07)
761	ebi-a-GCST90001543	ebi-a-GCST90018875	Lung cancer || id:ebi-a-GCST90018875	|| id:ebi-a-GCST90001543	MR Egger	42	0.00877962	0.0266378	0.743428	-0.0434306	0.0609898	1.00882	0.957499	1.06289		1.01 (0.96 to 1.06)
762	ebi-a-GCST90001543	ebi-a-GCST90018875	Lung cancer || id:ebi-a-GCST90018875	|| id:ebi-a-GCST90001543	Weighted median	42	-7.94757e-05	0.0252627	0.99749	-0.0495944	0.0494354	0.999921	0.951615	1.05068		1.00 (0.95 to 1.05)
763	ebi-a-GCST90001543	ebi-a-GCST90018875	Lung cancer || id:ebi-a-GCST90018875	|| id:ebi-a-GCST90001543	Inverse variance weighted	42	-0.0118302	0.0181059	0.513506	-0.0473178	0.0236574	0.98824	0.953784	1.02394		0.99 (0.95 to 1.02)
764	ebi-a-GCST90001543	ebi-a-GCST90018875	Lung cancer || id:ebi-a-GCST90018875	|| id:ebi-a-GCST90001543	Simple mode	42	-0.00626175	0.0391515	0.873717	-0.0829988	0.0704753	0.993758	0.920352	1.07302		0.99 (0.92 to 1.07)
765	ebi-a-GCST90001543	ebi-a-GCST90018875	Lung cancer || id:ebi-a-GCST90018875	|| id:ebi-a-GCST90001543	Weighted mode	42	0.00971857	0.0264025	0.714698	-0.0420304	0.0614675	1.00977	0.958841	1.0634		1.01 (0.96 to 1.06)
766	ebi-a-GCST90001544	ebi-a-GCST90018875	Lung cancer || id:ebi-a-GCST90018875	|| id:ebi-a-GCST90001544	MR Egger	45	0.00344983	0.0339114	0.919443	-0.0630165	0.0699162	1.00346	0.938928	1.07242		1.00 (0.94 to 1.07)
767	ebi-a-GCST90001544	ebi-a-GCST90018875	Lung cancer || id:ebi-a-GCST90018875	|| id:ebi-a-GCST90001544	Weighted median	45	0.00645137	0.025255	0.798376	-0.0430484	0.0559511	1.00647	0.957865	1.05755		1.01 (0.96 to 1.06)
768	ebi-a-GCST90001544	ebi-a-GCST90018875	Lung cancer || id:ebi-a-GCST90018875	|| id:ebi-a-GCST90001544	Inverse variance weighted	45	-0.0118712	0.0198418	0.549643	-0.0507611	0.0270187	0.988199	0.950506	1.02739		0.99 (0.95 to 1.03)
769	ebi-a-GCST90001544	ebi-a-GCST90018875	Lung cancer || id:ebi-a-GCST90018875	|| id:ebi-a-GCST90001544	Simple mode	45	0.00271382	0.0405652	0.946964	-0.076794	0.0822216	1.00272	0.926081	1.0857		1.00 (0.93 to 1.09)
770	ebi-a-GCST90001544	ebi-a-GCST90018875	Lung cancer || id:ebi-a-GCST90018875	|| id:ebi-a-GCST90001544	Weighted mode	45	0.00271382	0.0281113	0.923531	-0.0523843	0.057812	1.00272	0.948964	1.05952		1.00 (0.95 to 1.06)
771	ebi-a-GCST90001545	ebi-a-GCST90018875	Lung cancer || id:ebi-a-GCST90018875	|| id:ebi-a-GCST90001545	MR Egger	21	-0.0248298	0.114681	0.830896	-0.249604	0.199944	0.975476	0.779109	1.22133		0.98 (0.78 to 1.22)
772	ebi-a-GCST90001545	ebi-a-GCST90018875	Lung cancer || id:ebi-a-GCST90018875	|| id:ebi-a-GCST90001545	Weighted median	21	0.0209268	0.0419886	0.618208	-0.0613709	0.103225	1.02115	0.940474	1.10874		1.02 (0.94 to 1.11)
773	ebi-a-GCST90001545	ebi-a-GCST90018875	Lung cancer || id:ebi-a-GCST90018875	|| id:ebi-a-GCST90001545	Inverse variance weighted	21	-0.0231641	0.0398384	0.560936	-0.101247	0.0549191	0.977102	0.903709	1.05646		0.98 (0.90 to 1.06)
774	ebi-a-GCST90001545	ebi-a-GCST90018875	Lung cancer || id:ebi-a-GCST90018875	|| id:ebi-a-GCST90001545	Simple mode	21	0.0839553	0.0704513	0.247337	-0.0541292	0.22204	1.08758	0.94731	1.24862		1.09 (0.95 to 1.25)
775	ebi-a-GCST90001545	ebi-a-GCST90018875	Lung cancer || id:ebi-a-GCST90018875	|| id:ebi-a-GCST90001545	Weighted mode	21	0.0644063	0.050375	0.215699	-0.0343288	0.163141	1.06653	0.966254	1.1772		1.07 (0.97 to 1.18)
776	ebi-a-GCST90001546	ebi-a-GCST90018875	Lung cancer || id:ebi-a-GCST90018875	|| id:ebi-a-GCST90001546	MR Egger	59	-0.00516121	0.0514238	0.920406	-0.105952	0.0956295	0.994852	0.899468	1.10035		0.99 (0.90 to 1.10)
777	ebi-a-GCST90001546	ebi-a-GCST90018875	Lung cancer || id:ebi-a-GCST90018875	|| id:ebi-a-GCST90001546	Weighted median	59	0.00544356	0.0262361	0.835632	-0.0459792	0.0568663	1.00546	0.955062	1.05851		1.01 (0.96 to 1.06)
778	ebi-a-GCST90001546	ebi-a-GCST90018875	Lung cancer || id:ebi-a-GCST90018875	|| id:ebi-a-GCST90001546	Inverse variance weighted	59	-0.0162517	0.0214105	0.447821	-0.0582163	0.0257129	0.98388	0.943446	1.02605		0.98 (0.94 to 1.03)
779	ebi-a-GCST90001546	ebi-a-GCST90018875	Lung cancer || id:ebi-a-GCST90018875	|| id:ebi-a-GCST90001546	Simple mode	59	0.00347517	0.0522914	0.947242	-0.099016	0.105966	1.00348	0.905728	1.11178		1.00 (0.91 to 1.11)
780	ebi-a-GCST90001546	ebi-a-GCST90018875	Lung cancer || id:ebi-a-GCST90018875	|| id:ebi-a-GCST90001546	Weighted mode	59	0.0104665	0.0441346	0.813376	-0.0760373	0.0969704	1.01052	0.926782	1.10183		1.01 (0.93 to 1.10)
781	ebi-a-GCST90001547	ebi-a-GCST90018875	Lung cancer || id:ebi-a-GCST90018875	|| id:ebi-a-GCST90001547	MR Egger	67	-0.0187107	0.0246948	0.451382	-0.0671126	0.0296911	0.981463	0.93509	1.03014		0.98 (0.94 to 1.03)
782	ebi-a-GCST90001547	ebi-a-GCST90018875	Lung cancer || id:ebi-a-GCST90018875	|| id:ebi-a-GCST90001547	Weighted median	67	-0.0237158	0.0222363	0.286182	-0.0672991	0.0198674	0.976563	0.934916	1.02007		0.98 (0.93 to 1.02)
783	ebi-a-GCST90001547	ebi-a-GCST90018875	Lung cancer || id:ebi-a-GCST90018875	|| id:ebi-a-GCST90001547	Inverse variance weighted	67	-0.0297271	0.0159865	0.0629545	-0.0610607	0.00160644	0.97071	0.940766	1.00161		0.97 (0.94 to 1.00)
784	ebi-a-GCST90001547	ebi-a-GCST90018875	Lung cancer || id:ebi-a-GCST90018875	|| id:ebi-a-GCST90001547	Simple mode	67	-0.0209159	0.0439587	0.635783	-0.107075	0.0652432	0.979301	0.898458	1.06742		0.98 (0.90 to 1.07)
785	ebi-a-GCST90001547	ebi-a-GCST90018875	Lung cancer || id:ebi-a-GCST90018875	|| id:ebi-a-GCST90001547	Weighted mode	67	-0.0148568	0.0214786	0.49155	-0.0569549	0.0272412	0.985253	0.944637	1.02762		0.99 (0.94 to 1.03)
786	ebi-a-GCST90001548	ebi-a-GCST90018875	Lung cancer || id:ebi-a-GCST90018875	|| id:ebi-a-GCST90001548	MR Egger	32	-0.0335255	0.0413247	0.4236	-0.114522	0.0474708	0.96703	0.891792	1.04862		0.97 (0.89 to 1.05)
787	ebi-a-GCST90001548	ebi-a-GCST90018875	Lung cancer || id:ebi-a-GCST90018875	|| id:ebi-a-GCST90001548	Weighted median	32	0.00427351	0.0382309	0.910997	-0.0706591	0.0792061	1.00428	0.93178	1.08243		1.00 (0.93 to 1.08)
788	ebi-a-GCST90001548	ebi-a-GCST90018875	Lung cancer || id:ebi-a-GCST90018875	|| id:ebi-a-GCST90001548	Inverse variance weighted	32	-0.00363171	0.0244118	0.881736	-0.0514789	0.0442155	0.996375	0.949824	1.04521		1.00 (0.95 to 1.05)
789	ebi-a-GCST90001548	ebi-a-GCST90018875	Lung cancer || id:ebi-a-GCST90018875	|| id:ebi-a-GCST90001548	Simple mode	32	0.00950538	0.062519	0.880141	-0.113032	0.132043	1.00955	0.893122	1.14116		1.01 (0.89 to 1.14)
790	ebi-a-GCST90001548	ebi-a-GCST90018875	Lung cancer || id:ebi-a-GCST90018875	|| id:ebi-a-GCST90001548	Weighted mode	32	0.00950538	0.0429996	0.826497	-0.0747738	0.0937846	1.00955	0.927953	1.09832		1.01 (0.93 to 1.10)
791	ebi-a-GCST90001549	ebi-a-GCST90018875	Lung cancer || id:ebi-a-GCST90018875	|| id:ebi-a-GCST90001549	MR Egger	33	-0.00182955	0.0566144	0.974427	-0.112794	0.109135	0.998172	0.893335	1.11531		1.00 (0.89 to 1.12)
792	ebi-a-GCST90001549	ebi-a-GCST90018875	Lung cancer || id:ebi-a-GCST90018875	|| id:ebi-a-GCST90001549	Weighted median	33	0.0189274	0.0364908	0.603978	-0.0525946	0.0904494	1.01911	0.948765	1.09467		1.02 (0.95 to 1.09)
793	ebi-a-GCST90001549	ebi-a-GCST90018875	Lung cancer || id:ebi-a-GCST90018875	|| id:ebi-a-GCST90001549	Inverse variance weighted	33	0.0142367	0.0261301	0.585866	-0.0369784	0.0654517	1.01434	0.963697	1.06764		1.01 (0.96 to 1.07)
794	ebi-a-GCST90001549	ebi-a-GCST90018875	Lung cancer || id:ebi-a-GCST90018875	|| id:ebi-a-GCST90001549	Simple mode	33	-0.0129007	0.0589981	0.828301	-0.128537	0.102735	0.987182	0.879381	1.1082		0.99 (0.88 to 1.11)
795	ebi-a-GCST90001549	ebi-a-GCST90018875	Lung cancer || id:ebi-a-GCST90018875	|| id:ebi-a-GCST90001549	Weighted mode	33	-0.00138429	0.0467718	0.976572	-0.0930571	0.0902885	0.998617	0.911141	1.09449		1.00 (0.91 to 1.09)
796	ebi-a-GCST90001550	ebi-a-GCST90018875	Lung cancer || id:ebi-a-GCST90018875	|| id:ebi-a-GCST90001550	MR Egger	27	0.0494469	0.054028	0.368825	-0.0564479	0.155342	1.05069	0.945116	1.16806		1.05 (0.95 to 1.17)
797	ebi-a-GCST90001550	ebi-a-GCST90018875	Lung cancer || id:ebi-a-GCST90018875	|| id:ebi-a-GCST90001550	Weighted median	27	-0.0237897	0.0425094	0.575729	-0.107108	0.0595286	0.976491	0.898429	1.06134		0.98 (0.90 to 1.06)
798	ebi-a-GCST90001550	ebi-a-GCST90018875	Lung cancer || id:ebi-a-GCST90018875	|| id:ebi-a-GCST90001550	Inverse variance weighted	27	-0.01908	0.0296137	0.519383	-0.0771229	0.0389629	0.981101	0.925776	1.03973		0.98 (0.93 to 1.04)
799	ebi-a-GCST90001550	ebi-a-GCST90018875	Lung cancer || id:ebi-a-GCST90018875	|| id:ebi-a-GCST90001550	Simple mode	27	-0.0176676	0.0694791	0.801275	-0.153847	0.118511	0.982488	0.857404	1.12582		0.98 (0.86 to 1.13)
800	ebi-a-GCST90001550	ebi-a-GCST90018875	Lung cancer || id:ebi-a-GCST90018875	|| id:ebi-a-GCST90001550	Weighted mode	27	-0.024462	0.0566883	0.669649	-0.135571	0.0866471	0.975835	0.873217	1.09051		0.98 (0.87 to 1.09)
801	ebi-a-GCST90001551	ebi-a-GCST90018875	Lung cancer || id:ebi-a-GCST90018875	|| id:ebi-a-GCST90001551	MR Egger	43	0.00585986	0.009947	0.559021	-0.0136363	0.025356	1.00588	0.986456	1.02568		1.01 (0.99 to 1.03)
802	ebi-a-GCST90001551	ebi-a-GCST90018875	Lung cancer || id:ebi-a-GCST90018875	|| id:ebi-a-GCST90001551	Weighted median	43	0.00936963	0.00810429	0.247627	-0.00651479	0.025254	1.00941	0.993506	1.02558		1.01 (0.99 to 1.03)
803	ebi-a-GCST90001551	ebi-a-GCST90018875	Lung cancer || id:ebi-a-GCST90018875	|| id:ebi-a-GCST90001551	Inverse variance weighted	43	0.00565175	0.00946673	0.550499	-0.012903	0.0242065	1.00567	0.98718	1.0245		1.01 (0.99 to 1.02)
804	ebi-a-GCST90001551	ebi-a-GCST90018875	Lung cancer || id:ebi-a-GCST90018875	|| id:ebi-a-GCST90001551	Simple mode	43	0.0307775	0.0545428	0.575564	-0.0761264	0.137681	1.03126	0.926699	1.14761		1.03 (0.93 to 1.15)
805	ebi-a-GCST90001551	ebi-a-GCST90018875	Lung cancer || id:ebi-a-GCST90018875	|| id:ebi-a-GCST90001551	Weighted mode	43	0.00868588	0.00832338	0.302662	-0.00762795	0.0249997	1.00872	0.992401	1.02531		1.01 (0.99 to 1.03)
806	ebi-a-GCST90001552	ebi-a-GCST90018875	Lung cancer || id:ebi-a-GCST90018875	|| id:ebi-a-GCST90001552	MR Egger	42	0.0107478	0.00660913	0.11176	-0.00220609	0.0237017	1.01081	0.997796	1.02398		1.01 (1.00 to 1.02)
807	ebi-a-GCST90001552	ebi-a-GCST90018875	Lung cancer || id:ebi-a-GCST90018875	|| id:ebi-a-GCST90001552	Weighted median	42	0.00905447	0.00749779	0.227194	-0.0056412	0.0237501	1.0091	0.994375	1.02403		1.01 (0.99 to 1.02)
808	ebi-a-GCST90001552	ebi-a-GCST90018875	Lung cancer || id:ebi-a-GCST90018875	|| id:ebi-a-GCST90001552	Inverse variance weighted	42	0.00898867	0.00624418	0.150001	-0.00324992	0.0212273	1.00903	0.996755	1.02145		1.01 (1.00 to 1.02)
809	ebi-a-GCST90001552	ebi-a-GCST90018875	Lung cancer || id:ebi-a-GCST90018875	|| id:ebi-a-GCST90001552	Simple mode	42	0.00422491	0.0251802	0.867576	-0.0451283	0.0535782	1.00423	0.955875	1.05504		1.00 (0.96 to 1.06)
810	ebi-a-GCST90001552	ebi-a-GCST90018875	Lung cancer || id:ebi-a-GCST90018875	|| id:ebi-a-GCST90001552	Weighted mode	42	0.00698902	0.00681131	0.310865	-0.00636115	0.0203392	1.00701	0.993659	1.02055		1.01 (0.99 to 1.02)
811	ebi-a-GCST90001553	ebi-a-GCST90018875	Lung cancer || id:ebi-a-GCST90018875	|| id:ebi-a-GCST90001553	MR Egger	38	0.00980523	0.00813938	0.236193	-0.00614796	0.0257584	1.00985	0.993871	1.02609		1.01 (0.99 to 1.03)
812	ebi-a-GCST90001553	ebi-a-GCST90018875	Lung cancer || id:ebi-a-GCST90018875	|| id:ebi-a-GCST90001553	Weighted median	38	0.00883959	0.00792801	0.264858	-0.00669931	0.0243785	1.00888	0.993323	1.02468		1.01 (0.99 to 1.02)
813	ebi-a-GCST90001553	ebi-a-GCST90018875	Lung cancer || id:ebi-a-GCST90018875	|| id:ebi-a-GCST90001553	Inverse variance weighted	38	0.00811197	0.00781107	0.299026	-0.00719771	0.0234217	1.00814	0.992828	1.0237		1.01 (0.99 to 1.02)
814	ebi-a-GCST90001553	ebi-a-GCST90018875	Lung cancer || id:ebi-a-GCST90018875	|| id:ebi-a-GCST90001553	Simple mode	38	0.0673718	0.043095	0.126489	-0.0170945	0.151838	1.06969	0.983051	1.16397		1.07 (0.98 to 1.16)
815	ebi-a-GCST90001553	ebi-a-GCST90018875	Lung cancer || id:ebi-a-GCST90018875	|| id:ebi-a-GCST90001553	Weighted mode	38	0.0110473	0.00728932	0.138133	-0.00323982	0.0253343	1.01111	0.996765	1.02566		1.01 (1.00 to 1.03)
816	ebi-a-GCST90001554	ebi-a-GCST90018875	Lung cancer || id:ebi-a-GCST90018875	|| id:ebi-a-GCST90001554	MR Egger	40	0.0202589	0.0216089	0.354411	-0.0220947	0.0626124	1.02047	0.978148	1.06461		1.02 (0.98 to 1.06)
817	ebi-a-GCST90001554	ebi-a-GCST90018875	Lung cancer || id:ebi-a-GCST90018875	|| id:ebi-a-GCST90001554	Weighted median	40	0.0183626	0.0241489	0.447022	-0.0289693	0.0656945	1.01853	0.971446	1.0679		1.02 (0.97 to 1.07)
818	ebi-a-GCST90001554	ebi-a-GCST90018875	Lung cancer || id:ebi-a-GCST90018875	|| id:ebi-a-GCST90001554	Inverse variance weighted	40	0.0194474	0.0148474	0.190255	-0.00965341	0.0485483	1.01964	0.990393	1.04975		1.02 (0.99 to 1.05)
819	ebi-a-GCST90001554	ebi-a-GCST90018875	Lung cancer || id:ebi-a-GCST90018875	|| id:ebi-a-GCST90001554	Simple mode	40	0.0354677	0.0417707	0.401005	-0.0464029	0.117338	1.0361	0.954657	1.1245		1.04 (0.95 to 1.12)
820	ebi-a-GCST90001554	ebi-a-GCST90018875	Lung cancer || id:ebi-a-GCST90018875	|| id:ebi-a-GCST90001554	Weighted mode	40	0.0300052	0.0210163	0.161335	-0.0111868	0.0711971	1.03046	0.988876	1.07379		1.03 (0.99 to 1.07)
821	ebi-a-GCST90001555	ebi-a-GCST90018875	Lung cancer || id:ebi-a-GCST90018875	|| id:ebi-a-GCST90001555	MR Egger	44	0.0359986	0.0171498	0.041861	0.00238507	0.0696121	1.03665	1.00239	1.07209		1.04 (1.00 to 1.07)
822	ebi-a-GCST90001555	ebi-a-GCST90018875	Lung cancer || id:ebi-a-GCST90018875	|| id:ebi-a-GCST90001555	Weighted median	44	0.0210076	0.0190574	0.270316	-0.0163448	0.05836	1.02123	0.983788	1.0601		1.02 (0.98 to 1.06)
823	ebi-a-GCST90001555	ebi-a-GCST90018875	Lung cancer || id:ebi-a-GCST90018875	|| id:ebi-a-GCST90001555	Inverse variance weighted	44	0.0110038	0.0146367	0.452174	-0.0176841	0.0396917	1.01106	0.982471	1.04049		1.01 (0.98 to 1.04)
824	ebi-a-GCST90001555	ebi-a-GCST90018875	Lung cancer || id:ebi-a-GCST90018875	|| id:ebi-a-GCST90001555	Simple mode	44	0.033275	0.0263059	0.21271	-0.0182845	0.0848346	1.03383	0.981882	1.08854		1.03 (0.98 to 1.09)
825	ebi-a-GCST90001555	ebi-a-GCST90018875	Lung cancer || id:ebi-a-GCST90018875	|| id:ebi-a-GCST90001555	Weighted mode	44	0.0261591	0.016944	0.129951	-0.0070511	0.0593693	1.0265	0.992974	1.06117		1.03 (0.99 to 1.06)
826	ebi-a-GCST90001556	ebi-a-GCST90018875	Lung cancer || id:ebi-a-GCST90018875	|| id:ebi-a-GCST90001556	MR Egger	26	0.0496801	0.0224267	0.0364852	0.00572367	0.0936364	1.05093	1.00574	1.09816		1.05 (1.01 to 1.10)
827	ebi-a-GCST90001556	ebi-a-GCST90018875	Lung cancer || id:ebi-a-GCST90018875	|| id:ebi-a-GCST90001556	Weighted median	26	0.0434873	0.0217105	0.0451717	0.000934688	0.0860399	1.04445	1.00094	1.08985		1.04 (1.00 to 1.09)
828	ebi-a-GCST90001556	ebi-a-GCST90018875	Lung cancer || id:ebi-a-GCST90018875	|| id:ebi-a-GCST90001556	Inverse variance weighted	26	0.0400759	0.0162462	0.0136329	0.00823346	0.0719184	1.04089	1.00827	1.07457		1.04 (1.01 to 1.07)
829	ebi-a-GCST90001556	ebi-a-GCST90018875	Lung cancer || id:ebi-a-GCST90018875	|| id:ebi-a-GCST90001556	Simple mode	26	0.0361923	0.0294029	0.229812	-0.0214373	0.0938219	1.03686	0.978791	1.09836		1.04 (0.98 to 1.10)
830	ebi-a-GCST90001556	ebi-a-GCST90018875	Lung cancer || id:ebi-a-GCST90018875	|| id:ebi-a-GCST90001556	Weighted mode	26	0.0464961	0.0244218	0.0684987	-0.00137075	0.0943629	1.04759	0.99863	1.09896		1.05 (1.00 to 1.10)
831	ebi-a-GCST90001557	ebi-a-GCST90018875	Lung cancer || id:ebi-a-GCST90018875	|| id:ebi-a-GCST90001557	MR Egger	31	-0.0361867	0.0521097	0.492937	-0.138322	0.0659483	0.96446	0.870818	1.06817		0.96 (0.87 to 1.07)
832	ebi-a-GCST90001557	ebi-a-GCST90018875	Lung cancer || id:ebi-a-GCST90018875	|| id:ebi-a-GCST90001557	Weighted median	31	-0.0394165	0.0321608	0.220347	-0.102452	0.0236187	0.96135	0.902622	1.0239		0.96 (0.90 to 1.02)
833	ebi-a-GCST90001557	ebi-a-GCST90018875	Lung cancer || id:ebi-a-GCST90018875	|| id:ebi-a-GCST90001557	Inverse variance weighted	31	-0.0326899	0.0222501	0.141778	-0.0763002	0.0109204	0.967839	0.926538	1.01098		0.97 (0.93 to 1.01)
834	ebi-a-GCST90001557	ebi-a-GCST90018875	Lung cancer || id:ebi-a-GCST90018875	|| id:ebi-a-GCST90001557	Simple mode	31	-0.044604	0.0453135	0.33282	-0.133419	0.0442105	0.956376	0.875099	1.0452		0.96 (0.88 to 1.05)
835	ebi-a-GCST90001557	ebi-a-GCST90018875	Lung cancer || id:ebi-a-GCST90018875	|| id:ebi-a-GCST90001557	Weighted mode	31	-0.044604	0.0386802	0.257955	-0.120417	0.0312091	0.956376	0.886551	1.0317		0.96 (0.89 to 1.03)
836	ebi-a-GCST90001558	ebi-a-GCST90018875	Lung cancer || id:ebi-a-GCST90018875	|| id:ebi-a-GCST90001558	MR Egger	60	-0.00321566	0.028011	0.909	-0.0581172	0.0516858	0.996789	0.943539	1.05304		1.00 (0.94 to 1.05)
837	ebi-a-GCST90001558	ebi-a-GCST90018875	Lung cancer || id:ebi-a-GCST90018875	|| id:ebi-a-GCST90001558	Weighted median	60	-0.0113703	0.023736	0.631916	-0.0578928	0.0351522	0.988694	0.943751	1.03578		0.99 (0.94 to 1.04)
838	ebi-a-GCST90001558	ebi-a-GCST90018875	Lung cancer || id:ebi-a-GCST90018875	|| id:ebi-a-GCST90001558	Inverse variance weighted	60	-0.00032292	0.0169168	0.98477	-0.0334799	0.032834	0.999677	0.967074	1.03338		1.00 (0.97 to 1.03)
839	ebi-a-GCST90001558	ebi-a-GCST90018875	Lung cancer || id:ebi-a-GCST90018875	|| id:ebi-a-GCST90001558	Simple mode	60	0.0227785	0.0378151	0.54924	-0.0513391	0.0968961	1.02304	0.949956	1.10175		1.02 (0.95 to 1.10)
840	ebi-a-GCST90001558	ebi-a-GCST90018875	Lung cancer || id:ebi-a-GCST90018875	|| id:ebi-a-GCST90001558	Weighted mode	60	-0.00392871	0.0280329	0.889022	-0.0588732	0.0510158	0.996079	0.942826	1.05234		1.00 (0.94 to 1.05)
841	ebi-a-GCST90001559	ebi-a-GCST90018875	Lung cancer || id:ebi-a-GCST90018875	|| id:ebi-a-GCST90001559	MR Egger	34	-0.017665	0.0328645	0.594634	-0.0820793	0.0467494	0.98249	0.921199	1.04786		0.98 (0.92 to 1.05)
842	ebi-a-GCST90001559	ebi-a-GCST90018875	Lung cancer || id:ebi-a-GCST90018875	|| id:ebi-a-GCST90001559	Weighted median	34	-0.0137494	0.0267858	0.607734	-0.0662496	0.0387507	0.986345	0.935897	1.03951		0.99 (0.94 to 1.04)
843	ebi-a-GCST90001559	ebi-a-GCST90018875	Lung cancer || id:ebi-a-GCST90018875	|| id:ebi-a-GCST90001559	Inverse variance weighted	34	-0.0081662	0.019317	0.67248	-0.0460276	0.0296952	0.991867	0.955016	1.03014		0.99 (0.96 to 1.03)
844	ebi-a-GCST90001559	ebi-a-GCST90018875	Lung cancer || id:ebi-a-GCST90018875	|| id:ebi-a-GCST90001559	Simple mode	34	-0.0125962	0.0386686	0.746672	-0.0883866	0.0631942	0.987483	0.915407	1.06523		0.99 (0.92 to 1.07)
845	ebi-a-GCST90001559	ebi-a-GCST90018875	Lung cancer || id:ebi-a-GCST90018875	|| id:ebi-a-GCST90001559	Weighted mode	34	-0.0222608	0.034819	0.527023	-0.090506	0.0459845	0.977985	0.913469	1.04706		0.98 (0.91 to 1.05)
846	ebi-a-GCST90001560	ebi-a-GCST90018875	Lung cancer || id:ebi-a-GCST90018875	|| id:ebi-a-GCST90001560	MR Egger	41	0.00403576	0.00697208	0.566021	-0.0096295	0.017701	1.00404	0.990417	1.01786		1.00 (0.99 to 1.02)
847	ebi-a-GCST90001560	ebi-a-GCST90018875	Lung cancer || id:ebi-a-GCST90018875	|| id:ebi-a-GCST90001560	Weighted median	41	0.00261353	0.00696603	0.707525	-0.0110399	0.016267	1.00262	0.989021	1.0164		1.00 (0.99 to 1.02)
848	ebi-a-GCST90001560	ebi-a-GCST90018875	Lung cancer || id:ebi-a-GCST90018875	|| id:ebi-a-GCST90001560	Inverse variance weighted	41	0.00367349	0.00639011	0.565378	-0.00885113	0.0161981	1.00368	0.991188	1.01633		1.00 (0.99 to 1.02)
849	ebi-a-GCST90001560	ebi-a-GCST90018875	Lung cancer || id:ebi-a-GCST90018875	|| id:ebi-a-GCST90001560	Simple mode	41	0.0158293	0.0227926	0.491389	-0.0288443	0.0605028	1.01596	0.971568	1.06237		1.02 (0.97 to 1.06)
850	ebi-a-GCST90001560	ebi-a-GCST90018875	Lung cancer || id:ebi-a-GCST90018875	|| id:ebi-a-GCST90001560	Weighted mode	41	0.00464016	0.00624715	0.461965	-0.00760426	0.0168846	1.00465	0.992425	1.01703		1.00 (0.99 to 1.02)
851	ebi-a-GCST90001561	ebi-a-GCST90018875	Lung cancer || id:ebi-a-GCST90018875	|| id:ebi-a-GCST90001561	MR Egger	50	-0.0148521	0.0129379	0.256679	-0.0402104	0.0105063	0.985258	0.960587	1.01056		0.99 (0.96 to 1.01)
852	ebi-a-GCST90001561	ebi-a-GCST90018875	Lung cancer || id:ebi-a-GCST90018875	|| id:ebi-a-GCST90001561	Weighted median	50	-0.0113374	0.015403	0.4617	-0.0415274	0.0188525	0.988727	0.959323	1.01903		0.99 (0.96 to 1.02)
853	ebi-a-GCST90001561	ebi-a-GCST90018875	Lung cancer || id:ebi-a-GCST90018875	|| id:ebi-a-GCST90001561	Inverse variance weighted	50	-0.00126518	0.0113228	0.911031	-0.0234578	0.0209274	0.998736	0.976815	1.02115		1.00 (0.98 to 1.02)
854	ebi-a-GCST90001561	ebi-a-GCST90018875	Lung cancer || id:ebi-a-GCST90018875	|| id:ebi-a-GCST90001561	Simple mode	50	-0.0155287	0.0244537	0.528366	-0.063458	0.0324005	0.984591	0.938514	1.03293		0.98 (0.94 to 1.03)
855	ebi-a-GCST90001561	ebi-a-GCST90018875	Lung cancer || id:ebi-a-GCST90018875	|| id:ebi-a-GCST90001561	Weighted mode	50	-0.00869096	0.0124423	0.488165	-0.0330778	0.0156959	0.991347	0.967463	1.01582		0.99 (0.97 to 1.02)
856	ebi-a-GCST90001562	ebi-a-GCST90018875	Lung cancer || id:ebi-a-GCST90018875	|| id:ebi-a-GCST90001562	MR Egger	49	0.00254898	0.00536738	0.637056	-0.00797109	0.0130691	1.00255	0.992061	1.01315		1.00 (0.99 to 1.01)
857	ebi-a-GCST90001562	ebi-a-GCST90018875	Lung cancer || id:ebi-a-GCST90018875	|| id:ebi-a-GCST90001562	Weighted median	49	0.00236496	0.00650375	0.716134	-0.0103824	0.0151123	1.00237	0.989671	1.01523		1.00 (0.99 to 1.02)
858	ebi-a-GCST90001562	ebi-a-GCST90018875	Lung cancer || id:ebi-a-GCST90018875	|| id:ebi-a-GCST90001562	Inverse variance weighted	49	0.00187103	0.00490485	0.702859	-0.00774249	0.0114845	1.00187	0.992287	1.01155		1.00 (0.99 to 1.01)
859	ebi-a-GCST90001562	ebi-a-GCST90018875	Lung cancer || id:ebi-a-GCST90018875	|| id:ebi-a-GCST90001562	Simple mode	49	0.0137043	0.0169117	0.421742	-0.0194426	0.0468512	1.0138	0.980745	1.04797		1.01 (0.98 to 1.05)
860	ebi-a-GCST90001562	ebi-a-GCST90018875	Lung cancer || id:ebi-a-GCST90018875	|| id:ebi-a-GCST90001562	Weighted mode	49	0.00224075	0.00530465	0.67461	-0.00815636	0.0126379	1.00224	0.991877	1.01272		1.00 (0.99 to 1.01)
861	ebi-a-GCST90001563	ebi-a-GCST90018875	Lung cancer || id:ebi-a-GCST90018875	|| id:ebi-a-GCST90001563	MR Egger	5	-0.0483394	0.0452104	0.363363	-0.136952	0.040273	0.95281	0.872012	1.04109		0.95 (0.87 to 1.04)
862	ebi-a-GCST90001563	ebi-a-GCST90018875	Lung cancer || id:ebi-a-GCST90018875	|| id:ebi-a-GCST90001563	Weighted median	5	-0.0601905	0.0441374	0.17266	-0.1467	0.0263188	0.941585	0.863553	1.02667		0.94 (0.86 to 1.03)
863	ebi-a-GCST90001563	ebi-a-GCST90018875	Lung cancer || id:ebi-a-GCST90018875	|| id:ebi-a-GCST90001563	Inverse variance weighted	5	-0.0737858	0.0365783	0.0436744	-0.145479	-0.00209237	0.928871	0.864608	0.99791		0.93 (0.86 to 1.00)
864	ebi-a-GCST90001563	ebi-a-GCST90018875	Lung cancer || id:ebi-a-GCST90018875	|| id:ebi-a-GCST90001563	Simple mode	5	-0.105241	0.0581147	0.144392	-0.219146	0.00866353	0.900107	0.803204	1.0087		0.90 (0.80 to 1.01)
865	ebi-a-GCST90001563	ebi-a-GCST90018875	Lung cancer || id:ebi-a-GCST90018875	|| id:ebi-a-GCST90001563	Weighted mode	5	-0.0637993	0.0410571	0.195171	-0.144271	0.0166727	0.938193	0.865653	1.01681		0.94 (0.87 to 1.02)
866	ebi-a-GCST90001564	ebi-a-GCST90018875	Lung cancer || id:ebi-a-GCST90018875	|| id:ebi-a-GCST90001564	MR Egger	18	-0.0108582	0.0343175	0.755786	-0.0781205	0.056404	0.989201	0.924853	1.05803		0.99 (0.92 to 1.06)
867	ebi-a-GCST90001564	ebi-a-GCST90018875	Lung cancer || id:ebi-a-GCST90018875	|| id:ebi-a-GCST90001564	Weighted median	18	-0.0316773	0.0297646	0.287211	-0.0900159	0.0266613	0.968819	0.913917	1.02702		0.97 (0.91 to 1.03)
868	ebi-a-GCST90001564	ebi-a-GCST90018875	Lung cancer || id:ebi-a-GCST90018875	|| id:ebi-a-GCST90001564	Inverse variance weighted	18	-0.0134038	0.0239684	0.576005	-0.0603818	0.0335742	0.986686	0.941405	1.03414		0.99 (0.94 to 1.03)
869	ebi-a-GCST90001564	ebi-a-GCST90018875	Lung cancer || id:ebi-a-GCST90018875	|| id:ebi-a-GCST90001564	Simple mode	18	-0.0768445	0.0464831	0.116643	-0.167951	0.0142625	0.926034	0.845395	1.01436		0.93 (0.85 to 1.01)
870	ebi-a-GCST90001564	ebi-a-GCST90018875	Lung cancer || id:ebi-a-GCST90018875	|| id:ebi-a-GCST90001564	Weighted mode	18	-0.0237737	0.0257006	0.367899	-0.0741469	0.0265995	0.976507	0.928535	1.02696		0.98 (0.93 to 1.03)
871	ebi-a-GCST90001565	ebi-a-GCST90018875	Lung cancer || id:ebi-a-GCST90018875	|| id:ebi-a-GCST90001565	MR Egger	16	-0.0229487	0.0168104	0.193743	-0.055897	0.00999967	0.977313	0.945636	1.01005		0.98 (0.95 to 1.01)
872	ebi-a-GCST90001565	ebi-a-GCST90018875	Lung cancer || id:ebi-a-GCST90018875	|| id:ebi-a-GCST90001565	Weighted median	16	-0.0173685	0.0166675	0.297384	-0.0500367	0.0152997	0.982781	0.951194	1.01542		0.98 (0.95 to 1.02)
873	ebi-a-GCST90001565	ebi-a-GCST90018875	Lung cancer || id:ebi-a-GCST90018875	|| id:ebi-a-GCST90001565	Inverse variance weighted	16	-0.00748033	0.0154795	0.628924	-0.0378201	0.0228594	0.992548	0.962886	1.02312		0.99 (0.96 to 1.02)
874	ebi-a-GCST90001565	ebi-a-GCST90018875	Lung cancer || id:ebi-a-GCST90018875	|| id:ebi-a-GCST90001565	Simple mode	16	-0.0099059	0.056628	0.863475	-0.120897	0.101085	0.990143	0.886125	1.10637		0.99 (0.89 to 1.11)
875	ebi-a-GCST90001565	ebi-a-GCST90018875	Lung cancer || id:ebi-a-GCST90018875	|| id:ebi-a-GCST90001565	Weighted mode	16	-0.0174309	0.017177	0.326301	-0.0510979	0.0162361	0.98272	0.950186	1.01637		0.98 (0.95 to 1.02)
876	ebi-a-GCST90001566	ebi-a-GCST90018875	Lung cancer || id:ebi-a-GCST90018875	|| id:ebi-a-GCST90001566	MR Egger	22	-0.0270518	0.0586973	0.649864	-0.142099	0.0879948	0.973311	0.867536	1.09198		0.97 (0.87 to 1.09)
877	ebi-a-GCST90001566	ebi-a-GCST90018875	Lung cancer || id:ebi-a-GCST90018875	|| id:ebi-a-GCST90001566	Weighted median	22	-0.0192666	0.03342	0.564279	-0.0847698	0.0462367	0.980918	0.918724	1.04732		0.98 (0.92 to 1.05)
878	ebi-a-GCST90001566	ebi-a-GCST90018875	Lung cancer || id:ebi-a-GCST90018875	|| id:ebi-a-GCST90001566	Inverse variance weighted	22	-0.0131815	0.0338053	0.696591	-0.0794399	0.0530768	0.986905	0.923634	1.05451		0.99 (0.92 to 1.05)
879	ebi-a-GCST90001566	ebi-a-GCST90018875	Lung cancer || id:ebi-a-GCST90018875	|| id:ebi-a-GCST90001566	Simple mode	22	-0.0169933	0.0615709	0.785249	-0.137672	0.103686	0.98315	0.871384	1.10925		0.98 (0.87 to 1.11)
880	ebi-a-GCST90001566	ebi-a-GCST90018875	Lung cancer || id:ebi-a-GCST90018875	|| id:ebi-a-GCST90001566	Weighted mode	22	-0.0169933	0.0304672	0.582908	-0.0767091	0.0427224	0.98315	0.926159	1.04365		0.98 (0.93 to 1.04)
881	ebi-a-GCST90001567	ebi-a-GCST90018875	Lung cancer || id:ebi-a-GCST90018875	|| id:ebi-a-GCST90001567	MR Egger	23	-0.023515	0.0311593	0.458828	-0.0845872	0.0375572	0.976759	0.918892	1.03827		0.98 (0.92 to 1.04)
882	ebi-a-GCST90001567	ebi-a-GCST90018875	Lung cancer || id:ebi-a-GCST90018875	|| id:ebi-a-GCST90001567	Weighted median	23	-0.0232921	0.0285271	0.41422	-0.0792052	0.032621	0.976977	0.92385	1.03316		0.98 (0.92 to 1.03)
883	ebi-a-GCST90001567	ebi-a-GCST90018875	Lung cancer || id:ebi-a-GCST90018875	|| id:ebi-a-GCST90001567	Inverse variance weighted	23	-0.0164414	0.0226026	0.466972	-0.0607424	0.0278596	0.983693	0.941066	1.02825		0.98 (0.94 to 1.03)
884	ebi-a-GCST90001567	ebi-a-GCST90018875	Lung cancer || id:ebi-a-GCST90018875	|| id:ebi-a-GCST90001567	Simple mode	23	-0.0265979	0.0652269	0.687381	-0.154443	0.101247	0.973753	0.856893	1.10655		0.97 (0.86 to 1.11)
885	ebi-a-GCST90001567	ebi-a-GCST90018875	Lung cancer || id:ebi-a-GCST90018875	|| id:ebi-a-GCST90001567	Weighted mode	23	-0.0218779	0.0252123	0.3949	-0.071294	0.0275382	0.97836	0.931188	1.02792		0.98 (0.93 to 1.03)
886	ebi-a-GCST90001568	ebi-a-GCST90018875	Lung cancer || id:ebi-a-GCST90018875	|| id:ebi-a-GCST90001568	MR Egger	34	0.00725827	0.0537425	0.893413	-0.098077	0.112594	1.00728	0.906579	1.11918		1.01 (0.91 to 1.12)
887	ebi-a-GCST90001568	ebi-a-GCST90018875	Lung cancer || id:ebi-a-GCST90018875	|| id:ebi-a-GCST90001568	Weighted median	34	0.0306208	0.0355909	0.389593	-0.0391373	0.100379	1.03109	0.961619	1.10559		1.03 (0.96 to 1.11)
888	ebi-a-GCST90001568	ebi-a-GCST90018875	Lung cancer || id:ebi-a-GCST90018875	|| id:ebi-a-GCST90001568	Inverse variance weighted	34	-0.0131235	0.0326302	0.687545	-0.0770788	0.0508318	0.986962	0.925817	1.05215		0.99 (0.93 to 1.05)
889	ebi-a-GCST90001568	ebi-a-GCST90018875	Lung cancer || id:ebi-a-GCST90018875	|| id:ebi-a-GCST90001568	Simple mode	34	0.0212941	0.0716834	0.768285	-0.119205	0.161794	1.02152	0.887625	1.17562		1.02 (0.89 to 1.18)
890	ebi-a-GCST90001568	ebi-a-GCST90018875	Lung cancer || id:ebi-a-GCST90018875	|| id:ebi-a-GCST90001568	Weighted mode	34	0.0177316	0.0413086	0.670533	-0.0632332	0.0986963	1.01789	0.938725	1.10373		1.02 (0.94 to 1.10)
891	ebi-a-GCST90001569	ebi-a-GCST90018875	Lung cancer || id:ebi-a-GCST90018875	|| id:ebi-a-GCST90001569	MR Egger	26	0.0672647	0.059953	0.272981	-0.0502433	0.184773	1.06958	0.950998	1.20294		1.07 (0.95 to 1.20)
892	ebi-a-GCST90001569	ebi-a-GCST90018875	Lung cancer || id:ebi-a-GCST90018875	|| id:ebi-a-GCST90001569	Weighted median	26	0.0485665	0.047212	0.303625	-0.043969	0.141102	1.04977	0.956984	1.15154		1.05 (0.96 to 1.15)
893	ebi-a-GCST90001569	ebi-a-GCST90018875	Lung cancer || id:ebi-a-GCST90018875	|| id:ebi-a-GCST90001569	Inverse variance weighted	26	0.0709464	0.0311428	0.0227206	0.00990653	0.131986	1.07352	1.00996	1.14109		1.07 (1.01 to 1.14)
894	ebi-a-GCST90001569	ebi-a-GCST90018875	Lung cancer || id:ebi-a-GCST90018875	|| id:ebi-a-GCST90001569	Simple mode	26	0.135217	0.074315	0.080831	-0.0104408	0.280874	1.14478	0.989614	1.32429		1.14 (0.99 to 1.32)
895	ebi-a-GCST90001569	ebi-a-GCST90018875	Lung cancer || id:ebi-a-GCST90018875	|| id:ebi-a-GCST90001569	Weighted mode	26	0.0595275	0.0559399	0.29744	-0.0501148	0.16917	1.06133	0.95112	1.18432		1.06 (0.95 to 1.18)
896	ebi-a-GCST90001570	ebi-a-GCST90018875	Lung cancer || id:ebi-a-GCST90018875	|| id:ebi-a-GCST90001570	MR Egger	41	-0.000115294	0.0117781	0.99224	-0.0232004	0.0229698	0.999885	0.977067	1.02324		1.00 (0.98 to 1.02)
897	ebi-a-GCST90001570	ebi-a-GCST90018875	Lung cancer || id:ebi-a-GCST90018875	|| id:ebi-a-GCST90001570	Weighted median	41	0.00325428	0.0136296	0.811287	-0.0234597	0.0299683	1.00326	0.976813	1.03042		1.00 (0.98 to 1.03)
898	ebi-a-GCST90001570	ebi-a-GCST90018875	Lung cancer || id:ebi-a-GCST90018875	|| id:ebi-a-GCST90001570	Inverse variance weighted	41	0.00937783	0.0101599	0.355993	-0.0105355	0.0292912	1.00942	0.98952	1.02972		1.01 (0.99 to 1.03)
899	ebi-a-GCST90001570	ebi-a-GCST90018875	Lung cancer || id:ebi-a-GCST90018875	|| id:ebi-a-GCST90001570	Simple mode	41	0.0145521	0.0277163	0.602456	-0.0397718	0.0688759	1.01466	0.961009	1.0713		1.01 (0.96 to 1.07)
900	ebi-a-GCST90001570	ebi-a-GCST90018875	Lung cancer || id:ebi-a-GCST90018875	|| id:ebi-a-GCST90001570	Weighted mode	41	0.00485705	0.0118098	0.683066	-0.0182901	0.0280042	1.00487	0.981876	1.0284		1.00 (0.98 to 1.03)
901	ebi-a-GCST90001571	ebi-a-GCST90018875	Lung cancer || id:ebi-a-GCST90018875	|| id:ebi-a-GCST90001571	MR Egger	32	-0.0234685	0.0326435	0.477746	-0.0874497	0.0405128	0.976805	0.916265	1.04134		0.98 (0.92 to 1.04)
902	ebi-a-GCST90001571	ebi-a-GCST90018875	Lung cancer || id:ebi-a-GCST90018875	|| id:ebi-a-GCST90001571	Weighted median	32	-0.0405084	0.0297794	0.173741	-0.098876	0.0178593	0.960301	0.905855	1.01802		0.96 (0.91 to 1.02)
903	ebi-a-GCST90001571	ebi-a-GCST90018875	Lung cancer || id:ebi-a-GCST90018875	|| id:ebi-a-GCST90001571	Inverse variance weighted	32	-0.012044	0.0234907	0.608151	-0.0580857	0.0339977	0.988028	0.943569	1.03458		0.99 (0.94 to 1.03)
904	ebi-a-GCST90001571	ebi-a-GCST90018875	Lung cancer || id:ebi-a-GCST90018875	|| id:ebi-a-GCST90001571	Simple mode	32	0.0190101	0.0493993	0.702994	-0.0778124	0.115833	1.01919	0.925138	1.12281		1.02 (0.93 to 1.12)
905	ebi-a-GCST90001571	ebi-a-GCST90018875	Lung cancer || id:ebi-a-GCST90018875	|| id:ebi-a-GCST90001571	Weighted mode	32	-0.0248463	0.0241695	0.311905	-0.0722185	0.022526	0.97546	0.930328	1.02278		0.98 (0.93 to 1.02)
906	ebi-a-GCST90001572	ebi-a-GCST90018875	Lung cancer || id:ebi-a-GCST90018875	|| id:ebi-a-GCST90001572	MR Egger	43	-0.00817111	0.0198534	0.682796	-0.0470837	0.0307415	0.991862	0.954008	1.03122		0.99 (0.95 to 1.03)
907	ebi-a-GCST90001572	ebi-a-GCST90018875	Lung cancer || id:ebi-a-GCST90018875	|| id:ebi-a-GCST90001572	Weighted median	43	-0.00189448	0.0156843	0.903859	-0.0326357	0.0288467	0.998107	0.967891	1.02927		1.00 (0.97 to 1.03)
908	ebi-a-GCST90001572	ebi-a-GCST90018875	Lung cancer || id:ebi-a-GCST90018875	|| id:ebi-a-GCST90001572	Inverse variance weighted	43	0.00188683	0.0166849	0.909962	-0.0308156	0.0345892	1.00189	0.969654	1.03519		1.00 (0.97 to 1.04)
909	ebi-a-GCST90001572	ebi-a-GCST90018875	Lung cancer || id:ebi-a-GCST90018875	|| id:ebi-a-GCST90001572	Simple mode	43	0.0848884	0.0521854	0.111288	-0.017395	0.187172	1.0886	0.982755	1.20583		1.09 (0.98 to 1.21)
910	ebi-a-GCST90001572	ebi-a-GCST90018875	Lung cancer || id:ebi-a-GCST90018875	|| id:ebi-a-GCST90001572	Weighted mode	43	-0.00144427	0.0129519	0.911742	-0.0268299	0.0239414	0.998557	0.973527	1.02423		1.00 (0.97 to 1.02)
911	ebi-a-GCST90001573	ebi-a-GCST90018875	Lung cancer || id:ebi-a-GCST90018875	|| id:ebi-a-GCST90001573	MR Egger	40	8.39032e-05	0.0139261	0.995224	-0.0272112	0.027379	1.00008	0.973156	1.02776		1.00 (0.97 to 1.03)
912	ebi-a-GCST90001573	ebi-a-GCST90018875	Lung cancer || id:ebi-a-GCST90018875	|| id:ebi-a-GCST90001573	Weighted median	40	-0.00470114	0.0150506	0.754771	-0.0342004	0.0247981	0.99531	0.966378	1.02511		1.00 (0.97 to 1.03)
913	ebi-a-GCST90001573	ebi-a-GCST90018875	Lung cancer || id:ebi-a-GCST90018875	|| id:ebi-a-GCST90001573	Inverse variance weighted	40	-0.0169355	0.0127998	0.185798	-0.042023	0.00815199	0.983207	0.958848	1.00819		0.98 (0.96 to 1.01)
914	ebi-a-GCST90001573	ebi-a-GCST90018875	Lung cancer || id:ebi-a-GCST90018875	|| id:ebi-a-GCST90001573	Simple mode	40	-0.0223361	0.034604	0.522397	-0.09016	0.0454878	0.977911	0.913785	1.04654		0.98 (0.91 to 1.05)
915	ebi-a-GCST90001573	ebi-a-GCST90018875	Lung cancer || id:ebi-a-GCST90018875	|| id:ebi-a-GCST90001573	Weighted mode	40	-0.0075314	0.013105	0.568798	-0.0332172	0.0181544	0.992497	0.967328	1.01832		0.99 (0.97 to 1.02)
916	ebi-a-GCST90001574	ebi-a-GCST90018875	Lung cancer || id:ebi-a-GCST90018875	|| id:ebi-a-GCST90001574	MR Egger	42	-0.00176439	0.0201899	0.930798	-0.0413366	0.0378078	0.998237	0.959506	1.03853		1.00 (0.96 to 1.04)
917	ebi-a-GCST90001574	ebi-a-GCST90018875	Lung cancer || id:ebi-a-GCST90018875	|| id:ebi-a-GCST90001574	Weighted median	42	-0.00152341	0.0150617	0.919435	-0.0310443	0.0279975	0.998478	0.969433	1.02839		1.00 (0.97 to 1.03)
918	ebi-a-GCST90001574	ebi-a-GCST90018875	Lung cancer || id:ebi-a-GCST90018875	|| id:ebi-a-GCST90001574	Inverse variance weighted	42	-0.00258924	0.0169335	0.878472	-0.0357789	0.0306004	0.997414	0.964854	1.03107		1.00 (0.96 to 1.03)
919	ebi-a-GCST90001574	ebi-a-GCST90018875	Lung cancer || id:ebi-a-GCST90018875	|| id:ebi-a-GCST90001574	Simple mode	42	0.0293807	0.0380422	0.444356	-0.0451821	0.103944	1.02982	0.955823	1.10954		1.03 (0.96 to 1.11)
920	ebi-a-GCST90001574	ebi-a-GCST90018875	Lung cancer || id:ebi-a-GCST90018875	|| id:ebi-a-GCST90001574	Weighted mode	42	-0.000389417	0.0126739	0.975637	-0.0252303	0.0244514	0.999611	0.975085	1.02475		1.00 (0.98 to 1.02)
921	ebi-a-GCST90001575	ebi-a-GCST90018875	Lung cancer || id:ebi-a-GCST90018875	|| id:ebi-a-GCST90001575	MR Egger	46	-0.0314952	0.0344236	0.365215	-0.0989656	0.0359751	0.968996	0.905774	1.03663		0.97 (0.91 to 1.04)
922	ebi-a-GCST90001575	ebi-a-GCST90018875	Lung cancer || id:ebi-a-GCST90018875	|| id:ebi-a-GCST90001575	Weighted median	46	-0.0508975	0.0282727	0.0718233	-0.106312	0.00451693	0.950376	0.899144	1.00453		0.95 (0.90 to 1.00)
923	ebi-a-GCST90001575	ebi-a-GCST90018875	Lung cancer || id:ebi-a-GCST90018875	|| id:ebi-a-GCST90001575	Inverse variance weighted	46	-0.0366044	0.0197353	0.0636288	-0.0752855	0.0020767	0.964057	0.927479	1.00208		0.96 (0.93 to 1.00)
924	ebi-a-GCST90001575	ebi-a-GCST90018875	Lung cancer || id:ebi-a-GCST90018875	|| id:ebi-a-GCST90001575	Simple mode	46	-0.0660171	0.0511802	0.203677	-0.16633	0.0342962	0.936115	0.846766	1.03489		0.94 (0.85 to 1.03)
925	ebi-a-GCST90001575	ebi-a-GCST90018875	Lung cancer || id:ebi-a-GCST90018875	|| id:ebi-a-GCST90001575	Weighted mode	46	-0.0512793	0.0352057	0.15218	-0.120283	0.017724	0.950013	0.88667	1.01788		0.95 (0.89 to 1.02)
926	ebi-a-GCST90001576	ebi-a-GCST90018875	Lung cancer || id:ebi-a-GCST90018875	|| id:ebi-a-GCST90001576	MR Egger	17	-0.107369	0.0691424	0.141295	-0.242888	0.0281499	0.898194	0.784359	1.02855		0.90 (0.78 to 1.03)
927	ebi-a-GCST90001576	ebi-a-GCST90018875	Lung cancer || id:ebi-a-GCST90018875	|| id:ebi-a-GCST90001576	Weighted median	17	-0.0142942	0.0478149	0.764979	-0.108012	0.0794231	0.985807	0.897617	1.08266		0.99 (0.90 to 1.08)
928	ebi-a-GCST90001576	ebi-a-GCST90018875	Lung cancer || id:ebi-a-GCST90018875	|| id:ebi-a-GCST90001576	Inverse variance weighted	17	0.0103074	0.0334764	0.758158	-0.0553064	0.0759212	1.01036	0.946195	1.07888		1.01 (0.95 to 1.08)
929	ebi-a-GCST90001576	ebi-a-GCST90018875	Lung cancer || id:ebi-a-GCST90018875	|| id:ebi-a-GCST90001576	Simple mode	17	-0.020491	0.0729203	0.782308	-0.163415	0.122433	0.979718	0.849239	1.13024		0.98 (0.85 to 1.13)
930	ebi-a-GCST90001576	ebi-a-GCST90018875	Lung cancer || id:ebi-a-GCST90018875	|| id:ebi-a-GCST90001576	Weighted mode	17	-0.0364736	0.0521896	0.49467	-0.138765	0.0658181	0.964184	0.870432	1.06803		0.96 (0.87 to 1.07)
931	ebi-a-GCST90001577	ebi-a-GCST90018875	Lung cancer || id:ebi-a-GCST90018875	|| id:ebi-a-GCST90001577	MR Egger	36	0.00877782	0.0249711	0.727369	-0.0401656	0.0577213	1.00882	0.96063	1.05942		1.01 (0.96 to 1.06)
932	ebi-a-GCST90001577	ebi-a-GCST90018875	Lung cancer || id:ebi-a-GCST90018875	|| id:ebi-a-GCST90001577	Weighted median	36	0.00380224	0.0261605	0.88444	-0.0474724	0.0550768	1.00381	0.953637	1.05662		1.00 (0.95 to 1.06)
933	ebi-a-GCST90001577	ebi-a-GCST90018875	Lung cancer || id:ebi-a-GCST90018875	|| id:ebi-a-GCST90001577	Inverse variance weighted	36	0.0073248	0.0183687	0.690066	-0.0286779	0.0433275	1.00735	0.971729	1.04428		1.01 (0.97 to 1.04)
934	ebi-a-GCST90001577	ebi-a-GCST90018875	Lung cancer || id:ebi-a-GCST90018875	|| id:ebi-a-GCST90001577	Simple mode	36	0.0658838	0.0627123	0.300655	-0.0570323	0.1888	1.0681	0.944564	1.2078		1.07 (0.94 to 1.21)
935	ebi-a-GCST90001577	ebi-a-GCST90018875	Lung cancer || id:ebi-a-GCST90018875	|| id:ebi-a-GCST90001577	Weighted mode	36	0.00811436	0.0232264	0.728913	-0.0374094	0.0536381	1.00815	0.963282	1.0551		1.01 (0.96 to 1.06)
936	ebi-a-GCST90001578	ebi-a-GCST90018875	Lung cancer || id:ebi-a-GCST90018875	|| id:ebi-a-GCST90001578	MR Egger	29	0.00718681	0.0774866	0.926788	-0.144687	0.159061	1.00721	0.865293	1.17241		1.01 (0.87 to 1.17)
937	ebi-a-GCST90001578	ebi-a-GCST90018875	Lung cancer || id:ebi-a-GCST90018875	|| id:ebi-a-GCST90001578	Weighted median	29	0.0883281	0.040575	0.0294873	0.00880109	0.167855	1.09235	1.00884	1.18277		1.09 (1.01 to 1.18)
938	ebi-a-GCST90001578	ebi-a-GCST90018875	Lung cancer || id:ebi-a-GCST90018875	|| id:ebi-a-GCST90001578	Inverse variance weighted	29	0.0357576	0.034026	0.293309	-0.0309333	0.102449	1.0364	0.96954	1.10788		1.04 (0.97 to 1.11)
939	ebi-a-GCST90001578	ebi-a-GCST90018875	Lung cancer || id:ebi-a-GCST90018875	|| id:ebi-a-GCST90001578	Simple mode	29	0.121305	0.0882649	0.180242	-0.0516946	0.294304	1.12897	0.949619	1.34219		1.13 (0.95 to 1.34)
940	ebi-a-GCST90001578	ebi-a-GCST90018875	Lung cancer || id:ebi-a-GCST90018875	|| id:ebi-a-GCST90001578	Weighted mode	29	0.130467	0.0604472	0.0396229	0.0119902	0.248943	1.13936	1.01206	1.28267		1.14 (1.01 to 1.28)
941	ebi-a-GCST90001579	ebi-a-GCST90018875	Lung cancer || id:ebi-a-GCST90018875	|| id:ebi-a-GCST90001579	MR Egger	34	0.0384197	0.0325488	0.246552	-0.0253759	0.102215	1.03917	0.974943	1.10762		1.04 (0.97 to 1.11)
942	ebi-a-GCST90001579	ebi-a-GCST90018875	Lung cancer || id:ebi-a-GCST90018875	|| id:ebi-a-GCST90001579	Weighted median	34	0.0363371	0.0333987	0.276605	-0.0291244	0.101799	1.03701	0.971296	1.10716		1.04 (0.97 to 1.11)
943	ebi-a-GCST90001579	ebi-a-GCST90018875	Lung cancer || id:ebi-a-GCST90018875	|| id:ebi-a-GCST90001579	Inverse variance weighted	34	0.0243299	0.0212022	0.251166	-0.0172263	0.0658862	1.02463	0.982921	1.06811		1.02 (0.98 to 1.07)
944	ebi-a-GCST90001579	ebi-a-GCST90018875	Lung cancer || id:ebi-a-GCST90018875	|| id:ebi-a-GCST90001579	Simple mode	34	-0.00921687	0.0481184	0.849272	-0.103529	0.0850951	0.990825	0.90165	1.08882		0.99 (0.90 to 1.09)
945	ebi-a-GCST90001579	ebi-a-GCST90018875	Lung cancer || id:ebi-a-GCST90018875	|| id:ebi-a-GCST90001579	Weighted mode	34	0.0214012	0.0316566	0.503724	-0.0406457	0.0834481	1.02163	0.960169	1.08703		1.02 (0.96 to 1.09)
946	ebi-a-GCST90001580	ebi-a-GCST90018875	Lung cancer || id:ebi-a-GCST90018875	|| id:ebi-a-GCST90001580	MR Egger	62	-0.0235803	0.0302322	0.438474	-0.0828355	0.0356749	0.976696	0.920503	1.03632		0.98 (0.92 to 1.04)
947	ebi-a-GCST90001580	ebi-a-GCST90018875	Lung cancer || id:ebi-a-GCST90018875	|| id:ebi-a-GCST90001580	Weighted median	62	0.0192796	0.0245002	0.431331	-0.0287407	0.0672999	1.01947	0.971668	1.06962		1.02 (0.97 to 1.07)
948	ebi-a-GCST90001580	ebi-a-GCST90018875	Lung cancer || id:ebi-a-GCST90018875	|| id:ebi-a-GCST90001580	Inverse variance weighted	62	0.00929328	0.0154551	0.547636	-0.0209988	0.0395854	1.00934	0.97922	1.04038		1.01 (0.98 to 1.04)
949	ebi-a-GCST90001580	ebi-a-GCST90018875	Lung cancer || id:ebi-a-GCST90018875	|| id:ebi-a-GCST90001580	Simple mode	62	-0.00321128	0.0394011	0.935309	-0.0804374	0.0740148	0.996794	0.922713	1.07682		1.00 (0.92 to 1.08)
950	ebi-a-GCST90001580	ebi-a-GCST90018875	Lung cancer || id:ebi-a-GCST90018875	|| id:ebi-a-GCST90001580	Weighted mode	62	0.010859	0.0249256	0.664625	-0.0379953	0.0597132	1.01092	0.962717	1.06153		1.01 (0.96 to 1.06)
951	ebi-a-GCST90001581	ebi-a-GCST90018875	Lung cancer || id:ebi-a-GCST90018875	|| id:ebi-a-GCST90001581	MR Egger	32	-0.000688159	0.00382684	0.8585	-0.00818877	0.00681245	0.999312	0.991845	1.00684		1.00 (0.99 to 1.01)
952	ebi-a-GCST90001581	ebi-a-GCST90018875	Lung cancer || id:ebi-a-GCST90018875	|| id:ebi-a-GCST90001581	Weighted median	32	-0.0010161	0.0041123	0.804841	-0.00907621	0.00704402	0.998984	0.990965	1.00707		1.00 (0.99 to 1.01)
953	ebi-a-GCST90001581	ebi-a-GCST90018875	Lung cancer || id:ebi-a-GCST90018875	|| id:ebi-a-GCST90001581	Inverse variance weighted	32	-0.000712909	0.00374947	0.849203	-0.00806188	0.00663606	0.999287	0.991971	1.00666		1.00 (0.99 to 1.01)
954	ebi-a-GCST90001581	ebi-a-GCST90018875	Lung cancer || id:ebi-a-GCST90018875	|| id:ebi-a-GCST90001581	Simple mode	32	-0.0646345	0.0414477	0.129049	-0.145872	0.0166031	0.93741	0.864268	1.01674		0.94 (0.86 to 1.02)
955	ebi-a-GCST90001581	ebi-a-GCST90018875	Lung cancer || id:ebi-a-GCST90018875	|| id:ebi-a-GCST90001581	Weighted mode	32	-0.000808211	0.00414397	0.84664	-0.00893039	0.00731397	0.999192	0.991109	1.00734		1.00 (0.99 to 1.01)
956	ebi-a-GCST90001582	ebi-a-GCST90018875	Lung cancer || id:ebi-a-GCST90018875	|| id:ebi-a-GCST90001582	MR Egger	30	0.027943	0.0248925	0.271164	-0.0208463	0.0767322	1.02834	0.97937	1.07975		1.03 (0.98 to 1.08)
957	ebi-a-GCST90001582	ebi-a-GCST90018875	Lung cancer || id:ebi-a-GCST90018875	|| id:ebi-a-GCST90001582	Weighted median	30	0.025069	0.0279238	0.369311	-0.0296616	0.0797997	1.02539	0.970774	1.08307		1.03 (0.97 to 1.08)
958	ebi-a-GCST90001582	ebi-a-GCST90018875	Lung cancer || id:ebi-a-GCST90018875	|| id:ebi-a-GCST90001582	Inverse variance weighted	30	0.021582	0.0183382	0.239241	-0.0143609	0.0575249	1.02182	0.985742	1.05921		1.02 (0.99 to 1.06)
959	ebi-a-GCST90001582	ebi-a-GCST90018875	Lung cancer || id:ebi-a-GCST90018875	|| id:ebi-a-GCST90001582	Simple mode	30	-0.0114311	0.0433255	0.793767	-0.096349	0.0734868	0.988634	0.908147	1.07625		0.99 (0.91 to 1.08)
960	ebi-a-GCST90001582	ebi-a-GCST90018875	Lung cancer || id:ebi-a-GCST90018875	|| id:ebi-a-GCST90001582	Weighted mode	30	0.0217621	0.0223513	0.338289	-0.0220465	0.0655707	1.022	0.978195	1.06777		1.02 (0.98 to 1.07)
961	ebi-a-GCST90001583	ebi-a-GCST90018875	Lung cancer || id:ebi-a-GCST90018875	|| id:ebi-a-GCST90001583	MR Egger	30	0.00661277	0.0208725	0.753732	-0.0342973	0.0475228	1.00663	0.966284	1.04867		1.01 (0.97 to 1.05)
962	ebi-a-GCST90001583	ebi-a-GCST90018875	Lung cancer || id:ebi-a-GCST90018875	|| id:ebi-a-GCST90001583	Weighted median	30	0.0127377	0.0244012	0.601664	-0.0350888	0.0605641	1.01282	0.96552	1.06244		1.01 (0.97 to 1.06)
963	ebi-a-GCST90001583	ebi-a-GCST90018875	Lung cancer || id:ebi-a-GCST90018875	|| id:ebi-a-GCST90001583	Inverse variance weighted	30	0.00207226	0.0164413	0.899701	-0.0301527	0.0342972	1.00207	0.970297	1.03489		1.00 (0.97 to 1.03)
964	ebi-a-GCST90001583	ebi-a-GCST90018875	Lung cancer || id:ebi-a-GCST90018875	|| id:ebi-a-GCST90001583	Simple mode	30	-0.0320315	0.042931	0.461604	-0.116176	0.0521134	0.968476	0.890318	1.0535		0.97 (0.89 to 1.05)
965	ebi-a-GCST90001583	ebi-a-GCST90018875	Lung cancer || id:ebi-a-GCST90018875	|| id:ebi-a-GCST90001583	Weighted mode	30	0.0146779	0.0203995	0.477578	-0.0253051	0.0546609	1.01479	0.975012	1.05618		1.01 (0.98 to 1.06)
966	ebi-a-GCST90001584	ebi-a-GCST90018875	Lung cancer || id:ebi-a-GCST90018875	|| id:ebi-a-GCST90001584	MR Egger	38	0.0291081	0.038478	0.454281	-0.0463089	0.104525	1.02954	0.954747	1.11018		1.03 (0.95 to 1.11)
967	ebi-a-GCST90001584	ebi-a-GCST90018875	Lung cancer || id:ebi-a-GCST90018875	|| id:ebi-a-GCST90001584	Weighted median	38	0.0183873	0.0315435	0.559947	-0.0434379	0.0802125	1.01856	0.957492	1.08352		1.02 (0.96 to 1.08)
968	ebi-a-GCST90001584	ebi-a-GCST90018875	Lung cancer || id:ebi-a-GCST90018875	|| id:ebi-a-GCST90001584	Inverse variance weighted	38	0.0227701	0.0219274	0.299069	-0.0202076	0.0657477	1.02303	0.979995	1.06796		1.02 (0.98 to 1.07)
969	ebi-a-GCST90001584	ebi-a-GCST90018875	Lung cancer || id:ebi-a-GCST90018875	|| id:ebi-a-GCST90001584	Simple mode	38	-0.00279872	0.0568456	0.960998	-0.114216	0.108619	0.997205	0.892065	1.11474		1.00 (0.89 to 1.11)
970	ebi-a-GCST90001584	ebi-a-GCST90018875	Lung cancer || id:ebi-a-GCST90018875	|| id:ebi-a-GCST90001584	Weighted mode	38	0.0343642	0.0455725	0.455589	-0.054958	0.123686	1.03496	0.946525	1.13166		1.03 (0.95 to 1.13)
971	ebi-a-GCST90001585	ebi-a-GCST90018875	Lung cancer || id:ebi-a-GCST90018875	|| id:ebi-a-GCST90001585	MR Egger	71	0.00379505	0.0289706	0.896159	-0.0529874	0.0605774	1.0038	0.948392	1.06245		1.00 (0.95 to 1.06)
972	ebi-a-GCST90001585	ebi-a-GCST90018875	Lung cancer || id:ebi-a-GCST90018875	|| id:ebi-a-GCST90001585	Weighted median	71	0.0209045	0.0212891	0.326131	-0.0208221	0.0626311	1.02112	0.979393	1.06463		1.02 (0.98 to 1.06)
973	ebi-a-GCST90001585	ebi-a-GCST90018875	Lung cancer || id:ebi-a-GCST90018875	|| id:ebi-a-GCST90001585	Inverse variance weighted	71	0.0125004	0.0135886	0.357617	-0.0141333	0.0391341	1.01258	0.985966	1.03991		1.01 (0.99 to 1.04)
974	ebi-a-GCST90001585	ebi-a-GCST90018875	Lung cancer || id:ebi-a-GCST90018875	|| id:ebi-a-GCST90001585	Simple mode	71	0.0139901	0.0336909	0.679231	-0.0520441	0.0800243	1.01409	0.949287	1.08331		1.01 (0.95 to 1.08)
975	ebi-a-GCST90001585	ebi-a-GCST90018875	Lung cancer || id:ebi-a-GCST90018875	|| id:ebi-a-GCST90001585	Weighted mode	71	0.0139901	0.022646	0.538731	-0.0303962	0.0583763	1.01409	0.970061	1.06011		1.01 (0.97 to 1.06)
976	ebi-a-GCST90001586	ebi-a-GCST90018875	Lung cancer || id:ebi-a-GCST90018875	|| id:ebi-a-GCST90001586	MR Egger	44	-0.0101776	0.0209954	0.63037	-0.0513286	0.0309734	0.989874	0.949966	1.03146		0.99 (0.95 to 1.03)
977	ebi-a-GCST90001586	ebi-a-GCST90018875	Lung cancer || id:ebi-a-GCST90018875	|| id:ebi-a-GCST90001586	Weighted median	44	-0.0109334	0.0253741	0.666549	-0.0606667	0.0387998	0.989126	0.941137	1.03956		0.99 (0.94 to 1.04)
978	ebi-a-GCST90001586	ebi-a-GCST90018875	Lung cancer || id:ebi-a-GCST90018875	|| id:ebi-a-GCST90001586	Inverse variance weighted	44	-0.0256629	0.0156294	0.100596	-0.0562965	0.00497059	0.974664	0.945259	1.00498		0.97 (0.95 to 1.00)
979	ebi-a-GCST90001586	ebi-a-GCST90018875	Lung cancer || id:ebi-a-GCST90018875	|| id:ebi-a-GCST90001586	Simple mode	44	-0.0177327	0.0410498	0.667915	-0.0981903	0.062725	0.982424	0.906476	1.06473		0.98 (0.91 to 1.06)
980	ebi-a-GCST90001586	ebi-a-GCST90018875	Lung cancer || id:ebi-a-GCST90018875	|| id:ebi-a-GCST90001586	Weighted mode	44	-0.0101966	0.0215453	0.638418	-0.0524254	0.0320321	0.989855	0.948925	1.03255		0.99 (0.95 to 1.03)
981	ebi-a-GCST90001587	ebi-a-GCST90018875	Lung cancer || id:ebi-a-GCST90018875	|| id:ebi-a-GCST90001587	MR Egger	43	0.035638	0.0576377	0.53979	-0.0773319	0.148608	1.03628	0.925583	1.16022		1.04 (0.93 to 1.16)
982	ebi-a-GCST90001587	ebi-a-GCST90018875	Lung cancer || id:ebi-a-GCST90018875	|| id:ebi-a-GCST90001587	Weighted median	43	0.0399948	0.0323582	0.216457	-0.0234271	0.103417	1.04081	0.976845	1.10895		1.04 (0.98 to 1.11)
983	ebi-a-GCST90001587	ebi-a-GCST90018875	Lung cancer || id:ebi-a-GCST90018875	|| id:ebi-a-GCST90001587	Inverse variance weighted	43	0.041962	0.0228926	0.066803	-0.00290741	0.0868314	1.04285	0.997097	1.09071		1.04 (1.00 to 1.09)
984	ebi-a-GCST90001587	ebi-a-GCST90018875	Lung cancer || id:ebi-a-GCST90018875	|| id:ebi-a-GCST90001587	Simple mode	43	0.00559151	0.0608055	0.927169	-0.113587	0.12477	1.00561	0.892626	1.13289		1.01 (0.89 to 1.13)
985	ebi-a-GCST90001587	ebi-a-GCST90018875	Lung cancer || id:ebi-a-GCST90018875	|| id:ebi-a-GCST90001587	Weighted mode	43	0.0305867	0.049431	0.539406	-0.066298	0.127471	1.03106	0.935852	1.13595		1.03 (0.94 to 1.14)
986	ebi-a-GCST90001588	ebi-a-GCST90018875	Lung cancer || id:ebi-a-GCST90018875	|| id:ebi-a-GCST90001588	MR Egger	38	0.0562695	0.0385442	0.152998	-0.0192772	0.131816	1.05788	0.980907	1.1409		1.06 (0.98 to 1.14)
987	ebi-a-GCST90001588	ebi-a-GCST90018875	Lung cancer || id:ebi-a-GCST90018875	|| id:ebi-a-GCST90001588	Weighted median	38	-0.024701	0.0322525	0.443757	-0.087916	0.0385139	0.975602	0.915838	1.03927		0.98 (0.92 to 1.04)
988	ebi-a-GCST90001588	ebi-a-GCST90018875	Lung cancer || id:ebi-a-GCST90018875	|| id:ebi-a-GCST90001588	Inverse variance weighted	38	-0.0447094	0.0216623	0.0390245	-0.0871675	-0.00225134	0.956275	0.916524	0.997751		0.96 (0.92 to 1.00)
989	ebi-a-GCST90001588	ebi-a-GCST90018875	Lung cancer || id:ebi-a-GCST90018875	|| id:ebi-a-GCST90001588	Simple mode	38	-0.0835349	0.0564821	0.147614	-0.19424	0.02717	0.919859	0.82346	1.02754		0.92 (0.82 to 1.03)
990	ebi-a-GCST90001588	ebi-a-GCST90018875	Lung cancer || id:ebi-a-GCST90018875	|| id:ebi-a-GCST90001588	Weighted mode	38	-0.017155	0.0386153	0.659446	-0.092841	0.0585309	0.982991	0.911338	1.06028		0.98 (0.91 to 1.06)
991	ebi-a-GCST90001589	ebi-a-GCST90018875	Lung cancer || id:ebi-a-GCST90018875	|| id:ebi-a-GCST90001589	MR Egger	22	-0.0559654	0.0879273	0.531671	-0.228303	0.116372	0.945572	0.795883	1.12341		0.95 (0.80 to 1.12)
992	ebi-a-GCST90001589	ebi-a-GCST90018875	Lung cancer || id:ebi-a-GCST90018875	|| id:ebi-a-GCST90001589	Weighted median	22	-0.0771906	0.046267	0.095242	-0.167874	0.0134928	0.925713	0.84546	1.01358		0.93 (0.85 to 1.01)
993	ebi-a-GCST90001589	ebi-a-GCST90018875	Lung cancer || id:ebi-a-GCST90018875	|| id:ebi-a-GCST90001589	Inverse variance weighted	22	-0.0495225	0.0377552	0.18963	-0.123523	0.0244776	0.951684	0.883802	1.02478		0.95 (0.88 to 1.02)
994	ebi-a-GCST90001589	ebi-a-GCST90018875	Lung cancer || id:ebi-a-GCST90018875	|| id:ebi-a-GCST90001589	Simple mode	22	-0.0692841	0.082073	0.408085	-0.230147	0.091579	0.933062	0.794417	1.0959		0.93 (0.79 to 1.10)
995	ebi-a-GCST90001589	ebi-a-GCST90018875	Lung cancer || id:ebi-a-GCST90018875	|| id:ebi-a-GCST90001589	Weighted mode	22	-0.0651308	0.0689275	0.355447	-0.200229	0.0699671	0.936945	0.818544	1.07247		0.94 (0.82 to 1.07)
996	ebi-a-GCST90001590	ebi-a-GCST90018875	Lung cancer || id:ebi-a-GCST90018875	|| id:ebi-a-GCST90001590	MR Egger	25	-0.00599651	0.0491704	0.903995	-0.102371	0.0903775	0.994021	0.902695	1.09459		0.99 (0.90 to 1.09)
997	ebi-a-GCST90001590	ebi-a-GCST90018875	Lung cancer || id:ebi-a-GCST90018875	|| id:ebi-a-GCST90001590	Weighted median	25	-0.0122362	0.0384297	0.750178	-0.0875583	0.0630859	0.987838	0.916165	1.06512		0.99 (0.92 to 1.07)
998	ebi-a-GCST90001590	ebi-a-GCST90018875	Lung cancer || id:ebi-a-GCST90018875	|| id:ebi-a-GCST90001590	Inverse variance weighted	25	-0.0288206	0.0306981	0.347813	-0.088989	0.0313477	0.971591	0.914856	1.03184		0.97 (0.91 to 1.03)
999	ebi-a-GCST90001590	ebi-a-GCST90018875	Lung cancer || id:ebi-a-GCST90018875	|| id:ebi-a-GCST90001590	Simple mode	25	-0.0424684	0.064441	0.516152	-0.168773	0.0838359	0.958421	0.844701	1.08745		0.96 (0.84 to 1.09)
1000	ebi-a-GCST90001590	ebi-a-GCST90018875	Lung cancer || id:ebi-a-GCST90018875	|| id:ebi-a-GCST90001590	Weighted mode	25	-0.00671749	0.0387405	0.863793	-0.0826489	0.0692139	0.993305	0.920674	1.07167		0.99 (0.92 to 1.07)
1001	ebi-a-GCST90001591	ebi-a-GCST90018875	Lung cancer || id:ebi-a-GCST90018875	|| id:ebi-a-GCST90001591	MR Egger	27	-0.00932752	0.0643022	0.885829	-0.13536	0.116705	0.990716	0.873402	1.12379		0.99 (0.87 to 1.12)
1002	ebi-a-GCST90001591	ebi-a-GCST90018875	Lung cancer || id:ebi-a-GCST90018875	|| id:ebi-a-GCST90001591	Weighted median	27	0.0255495	0.0429948	0.552348	-0.0587204	0.109819	1.02588	0.94297	1.11608		1.03 (0.94 to 1.12)
1003	ebi-a-GCST90001591	ebi-a-GCST90018875	Lung cancer || id:ebi-a-GCST90018875	|| id:ebi-a-GCST90001591	Inverse variance weighted	27	0.0185865	0.0340179	0.584809	-0.0480886	0.0852616	1.01876	0.953049	1.089		1.02 (0.95 to 1.09)
1004	ebi-a-GCST90001591	ebi-a-GCST90018875	Lung cancer || id:ebi-a-GCST90018875	|| id:ebi-a-GCST90001591	Simple mode	27	-0.00391032	0.0647139	0.952279	-0.13075	0.122929	0.996097	0.877437	1.1308		1.00 (0.88 to 1.13)
1005	ebi-a-GCST90001591	ebi-a-GCST90018875	Lung cancer || id:ebi-a-GCST90018875	|| id:ebi-a-GCST90001591	Weighted mode	27	0.0321496	0.0484219	0.512569	-0.0627573	0.127057	1.03267	0.939171	1.13548		1.03 (0.94 to 1.14)
1006	ebi-a-GCST90001592	ebi-a-GCST90018875	Lung cancer || id:ebi-a-GCST90018875	|| id:ebi-a-GCST90001592	MR Egger	50	-0.0658031	0.0281103	0.0234395	-0.120899	-0.0107069	0.936315	0.886123	0.98935		0.94 (0.89 to 0.99)
1007	ebi-a-GCST90001592	ebi-a-GCST90018875	Lung cancer || id:ebi-a-GCST90018875	|| id:ebi-a-GCST90001592	Weighted median	50	-0.0391929	0.0225374	0.0820321	-0.0833663	0.00498043	0.961565	0.920014	1.00499		0.96 (0.92 to 1.00)
1008	ebi-a-GCST90001592	ebi-a-GCST90018875	Lung cancer || id:ebi-a-GCST90018875	|| id:ebi-a-GCST90001592	Inverse variance weighted	50	-0.0297434	0.0186585	0.110914	-0.0663139	0.00682719	0.970695	0.935837	1.00685		0.97 (0.94 to 1.01)
1009	ebi-a-GCST90001592	ebi-a-GCST90018875	Lung cancer || id:ebi-a-GCST90018875	|| id:ebi-a-GCST90001592	Simple mode	50	-0.0130242	0.0400192	0.746227	-0.0914617	0.0654133	0.98706	0.912596	1.0676		0.99 (0.91 to 1.07)
1010	ebi-a-GCST90001592	ebi-a-GCST90018875	Lung cancer || id:ebi-a-GCST90018875	|| id:ebi-a-GCST90001592	Weighted mode	50	-0.0447999	0.0213973	0.0414825	-0.0867387	-0.00286109	0.956189	0.916917	0.997143		0.96 (0.92 to 1.00)
1011	ebi-a-GCST90001593	ebi-a-GCST90018875	Lung cancer || id:ebi-a-GCST90018875	|| id:ebi-a-GCST90001593	MR Egger	37	-0.0197919	0.0548428	0.720355	-0.127284	0.0877	0.980403	0.880484	1.09166		0.98 (0.88 to 1.09)
1012	ebi-a-GCST90001593	ebi-a-GCST90018875	Lung cancer || id:ebi-a-GCST90018875	|| id:ebi-a-GCST90001593	Weighted median	37	-0.0253392	0.0340863	0.457249	-0.0921484	0.04147	0.974979	0.91197	1.04234		0.97 (0.91 to 1.04)
1013	ebi-a-GCST90001593	ebi-a-GCST90018875	Lung cancer || id:ebi-a-GCST90018875	|| id:ebi-a-GCST90001593	Inverse variance weighted	37	-0.00703381	0.0248952	0.777532	-0.0558284	0.0417608	0.992991	0.945701	1.04265		0.99 (0.95 to 1.04)
1014	ebi-a-GCST90001593	ebi-a-GCST90018875	Lung cancer || id:ebi-a-GCST90018875	|| id:ebi-a-GCST90001593	Simple mode	37	-0.032366	0.0662714	0.628238	-0.162258	0.0975258	0.968152	0.850222	1.10244		0.97 (0.85 to 1.10)
1015	ebi-a-GCST90001593	ebi-a-GCST90018875	Lung cancer || id:ebi-a-GCST90018875	|| id:ebi-a-GCST90001593	Weighted mode	37	-0.0276901	0.0486155	0.572504	-0.122976	0.0675962	0.97269	0.884285	1.06993		0.97 (0.88 to 1.07)
1016	ebi-a-GCST90001594	ebi-a-GCST90018875	Lung cancer || id:ebi-a-GCST90018875	|| id:ebi-a-GCST90001594	MR Egger	20	0.0984936	0.0586674	0.110457	-0.0164946	0.213482	1.10351	0.983641	1.23798		1.10 (0.98 to 1.24)
1017	ebi-a-GCST90001594	ebi-a-GCST90018875	Lung cancer || id:ebi-a-GCST90018875	|| id:ebi-a-GCST90001594	Weighted median	20	-0.00773878	0.0405352	0.848592	-0.0871878	0.0717102	0.992291	0.916505	1.07434		0.99 (0.92 to 1.07)
1018	ebi-a-GCST90001594	ebi-a-GCST90018875	Lung cancer || id:ebi-a-GCST90018875	|| id:ebi-a-GCST90001594	Inverse variance weighted	20	0.0047915	0.0283732	0.865896	-0.0508199	0.0604029	1.0048	0.95045	1.06226		1.00 (0.95 to 1.06)
1019	ebi-a-GCST90001594	ebi-a-GCST90018875	Lung cancer || id:ebi-a-GCST90018875	|| id:ebi-a-GCST90001594	Simple mode	20	-0.01009	0.0615372	0.871489	-0.130703	0.110523	0.989961	0.877478	1.11686		0.99 (0.88 to 1.12)
1020	ebi-a-GCST90001594	ebi-a-GCST90018875	Lung cancer || id:ebi-a-GCST90018875	|| id:ebi-a-GCST90001594	Weighted mode	20	-0.01009	0.0467872	0.831552	-0.101793	0.0816128	0.989961	0.903217	1.08504		0.99 (0.90 to 1.09)
1021	ebi-a-GCST90001595	ebi-a-GCST90018875	Lung cancer || id:ebi-a-GCST90018875	|| id:ebi-a-GCST90001595	MR Egger	8	0.326475	0.20584	0.163821	-0.0769721	0.729923	1.38607	0.925916	2.07492		1.39 (0.93 to 2.07)
1022	ebi-a-GCST90001595	ebi-a-GCST90018875	Lung cancer || id:ebi-a-GCST90018875	|| id:ebi-a-GCST90001595	Weighted median	8	0.0988477	0.0788964	0.210249	-0.0557892	0.253485	1.1039	0.945738	1.28851		1.10 (0.95 to 1.29)
1023	ebi-a-GCST90001595	ebi-a-GCST90018875	Lung cancer || id:ebi-a-GCST90018875	|| id:ebi-a-GCST90001595	Inverse variance weighted	8	0.0775479	0.0603539	0.198832	-0.0407457	0.195842	1.08063	0.960073	1.21633		1.08 (0.96 to 1.22)
1024	ebi-a-GCST90001595	ebi-a-GCST90018875	Lung cancer || id:ebi-a-GCST90018875	|| id:ebi-a-GCST90001595	Simple mode	8	0.181978	0.115464	0.159015	-0.0443306	0.408287	1.19959	0.956638	1.50424		1.20 (0.96 to 1.50)
1025	ebi-a-GCST90001595	ebi-a-GCST90018875	Lung cancer || id:ebi-a-GCST90018875	|| id:ebi-a-GCST90001595	Weighted mode	8	0.135279	0.11711	0.285935	-0.0942566	0.364814	1.14486	0.910049	1.44025		1.14 (0.91 to 1.44)
1026	ebi-a-GCST90001596	ebi-a-GCST90018875	Lung cancer || id:ebi-a-GCST90018875	|| id:ebi-a-GCST90001596	MR Egger	37	-0.0040937	0.0311017	0.896036	-0.065053	0.0568656	0.995915	0.937018	1.05851		1.00 (0.94 to 1.06)
1027	ebi-a-GCST90001596	ebi-a-GCST90018875	Lung cancer || id:ebi-a-GCST90018875	|| id:ebi-a-GCST90001596	Weighted median	37	0.00658301	0.032338	0.83869	-0.0567994	0.0699654	1.0066	0.944784	1.07247		1.01 (0.94 to 1.07)
1028	ebi-a-GCST90001596	ebi-a-GCST90018875	Lung cancer || id:ebi-a-GCST90018875	|| id:ebi-a-GCST90001596	Inverse variance weighted	37	0.00091311	0.0206759	0.964774	-0.0396116	0.0414378	1.00091	0.961163	1.04231		1.00 (0.96 to 1.04)
1029	ebi-a-GCST90001596	ebi-a-GCST90018875	Lung cancer || id:ebi-a-GCST90018875	|| id:ebi-a-GCST90001596	Simple mode	37	-0.00651746	0.0572201	0.909949	-0.118669	0.105634	0.993504	0.888102	1.11141		0.99 (0.89 to 1.11)
1030	ebi-a-GCST90001596	ebi-a-GCST90018875	Lung cancer || id:ebi-a-GCST90018875	|| id:ebi-a-GCST90001596	Weighted mode	37	0.01428	0.0343024	0.679663	-0.0529526	0.0815127	1.01438	0.948425	1.08493		1.01 (0.95 to 1.08)
1031	ebi-a-GCST90001597	ebi-a-GCST90018875	Lung cancer || id:ebi-a-GCST90018875	|| id:ebi-a-GCST90001597	MR Egger	33	0.0160677	0.0624868	0.798772	-0.106407	0.138542	1.0162	0.899059	1.1486		1.02 (0.90 to 1.15)
1032	ebi-a-GCST90001597	ebi-a-GCST90018875	Lung cancer || id:ebi-a-GCST90018875	|| id:ebi-a-GCST90001597	Weighted median	33	-0.0493733	0.037011	0.182199	-0.121915	0.0231683	0.951826	0.885224	1.02344		0.95 (0.89 to 1.02)
1033	ebi-a-GCST90001597	ebi-a-GCST90018875	Lung cancer || id:ebi-a-GCST90018875	|| id:ebi-a-GCST90001597	Inverse variance weighted	33	-0.0140475	0.0289138	0.627081	-0.0707186	0.0426236	0.986051	0.931724	1.04355		0.99 (0.93 to 1.04)
1034	ebi-a-GCST90001597	ebi-a-GCST90018875	Lung cancer || id:ebi-a-GCST90018875	|| id:ebi-a-GCST90001597	Simple mode	33	-0.0387348	0.0591503	0.517242	-0.154669	0.0771999	0.962006	0.856698	1.08026		0.96 (0.86 to 1.08)
1035	ebi-a-GCST90001597	ebi-a-GCST90018875	Lung cancer || id:ebi-a-GCST90018875	|| id:ebi-a-GCST90001597	Weighted mode	33	-0.057454	0.0405855	0.166544	-0.137002	0.0220936	0.944165	0.871969	1.02234		0.94 (0.87 to 1.02)
1036	ebi-a-GCST90001598	ebi-a-GCST90018875	Lung cancer || id:ebi-a-GCST90018875	|| id:ebi-a-GCST90001598	MR Egger	26	0.195094	0.0795412	0.0218259	0.0391929	0.350994	1.21542	1.03997	1.42048		1.22 (1.04 to 1.42)
1037	ebi-a-GCST90001598	ebi-a-GCST90018875	Lung cancer || id:ebi-a-GCST90018875	|| id:ebi-a-GCST90001598	Weighted median	26	0.11075	0.0459626	0.0159714	0.0206633	0.200837	1.11712	1.02088	1.22243		1.12 (1.02 to 1.22)
1038	ebi-a-GCST90001598	ebi-a-GCST90018875	Lung cancer || id:ebi-a-GCST90018875	|| id:ebi-a-GCST90001598	Inverse variance weighted	26	0.0492852	0.0334803	0.141003	-0.0163362	0.114906	1.05052	0.983797	1.12177		1.05 (0.98 to 1.12)
1039	ebi-a-GCST90001598	ebi-a-GCST90018875	Lung cancer || id:ebi-a-GCST90018875	|| id:ebi-a-GCST90001598	Simple mode	26	0.101837	0.0899264	0.268192	-0.074419	0.278092	1.1072	0.928283	1.32061		1.11 (0.93 to 1.32)
1040	ebi-a-GCST90001598	ebi-a-GCST90018875	Lung cancer || id:ebi-a-GCST90018875	|| id:ebi-a-GCST90001598	Weighted mode	26	0.117438	0.0660744	0.0876788	-0.012068	0.246944	1.12461	0.988005	1.28011		1.12 (0.99 to 1.28)
1041	ebi-a-GCST90001599	ebi-a-GCST90018875	Lung cancer || id:ebi-a-GCST90018875	|| id:ebi-a-GCST90001599	MR Egger	22	0.0561608	0.0533888	0.30538	-0.0484813	0.160803	1.05777	0.952675	1.17445		1.06 (0.95 to 1.17)
1042	ebi-a-GCST90001599	ebi-a-GCST90018875	Lung cancer || id:ebi-a-GCST90018875	|| id:ebi-a-GCST90001599	Weighted median	22	0.0295153	0.0395174	0.455127	-0.0479387	0.106969	1.02996	0.953192	1.1129		1.03 (0.95 to 1.11)
1043	ebi-a-GCST90001599	ebi-a-GCST90018875	Lung cancer || id:ebi-a-GCST90018875	|| id:ebi-a-GCST90001599	Inverse variance weighted	22	0.0358911	0.0317666	0.258546	-0.0263715	0.0981537	1.03654	0.973973	1.10313		1.04 (0.97 to 1.10)
1044	ebi-a-GCST90001599	ebi-a-GCST90018875	Lung cancer || id:ebi-a-GCST90018875	|| id:ebi-a-GCST90001599	Simple mode	22	0.112658	0.078763	0.167332	-0.0417179	0.267033	1.11925	0.95914	1.30608		1.12 (0.96 to 1.31)
1045	ebi-a-GCST90001599	ebi-a-GCST90018875	Lung cancer || id:ebi-a-GCST90018875	|| id:ebi-a-GCST90001599	Weighted mode	22	0.0362107	0.0349781	0.312332	-0.0323463	0.104768	1.03687	0.968171	1.11045		1.04 (0.97 to 1.11)
1046	ebi-a-GCST90001600	ebi-a-GCST90018875	Lung cancer || id:ebi-a-GCST90018875	|| id:ebi-a-GCST90001600	MR Egger	13	-0.0477325	0.0281843	0.118437	-0.102974	0.00750885	0.953389	0.902151	1.00754		0.95 (0.90 to 1.01)
1047	ebi-a-GCST90001600	ebi-a-GCST90018875	Lung cancer || id:ebi-a-GCST90018875	|| id:ebi-a-GCST90001600	Weighted median	13	-0.0246012	0.0223942	0.271964	-0.0684938	0.0192914	0.975699	0.933799	1.01948		0.98 (0.93 to 1.02)
1048	ebi-a-GCST90001600	ebi-a-GCST90018875	Lung cancer || id:ebi-a-GCST90018875	|| id:ebi-a-GCST90001600	Inverse variance weighted	13	-0.0140231	0.0177945	0.430662	-0.0489003	0.0208541	0.986075	0.952276	1.02107		0.99 (0.95 to 1.02)
1049	ebi-a-GCST90001600	ebi-a-GCST90018875	Lung cancer || id:ebi-a-GCST90018875	|| id:ebi-a-GCST90001600	Simple mode	13	0.0114471	0.0353246	0.751476	-0.0577892	0.0806833	1.01151	0.943849	1.08403		1.01 (0.94 to 1.08)
1050	ebi-a-GCST90001600	ebi-a-GCST90018875	Lung cancer || id:ebi-a-GCST90018875	|| id:ebi-a-GCST90001600	Weighted mode	13	-0.0201734	0.0178651	0.280879	-0.0551889	0.0148422	0.980029	0.946306	1.01495		0.98 (0.95 to 1.01)
1051	ebi-a-GCST90001601	ebi-a-GCST90018875	Lung cancer || id:ebi-a-GCST90018875	|| id:ebi-a-GCST90001601	MR Egger	20	0.0188635	0.0317736	0.560111	-0.0434128	0.0811398	1.01904	0.957516	1.08452		1.02 (0.96 to 1.08)
1052	ebi-a-GCST90001601	ebi-a-GCST90018875	Lung cancer || id:ebi-a-GCST90018875	|| id:ebi-a-GCST90001601	Weighted median	20	0.030569	0.0288404	0.289173	-0.0259582	0.0870962	1.03104	0.974376	1.091		1.03 (0.97 to 1.09)
1053	ebi-a-GCST90001601	ebi-a-GCST90018875	Lung cancer || id:ebi-a-GCST90018875	|| id:ebi-a-GCST90001601	Inverse variance weighted	20	0.0271906	0.0211567	0.198722	-0.0142765	0.0686576	1.02756	0.985825	1.07107		1.03 (0.99 to 1.07)
1054	ebi-a-GCST90001601	ebi-a-GCST90018875	Lung cancer || id:ebi-a-GCST90018875	|| id:ebi-a-GCST90001601	Simple mode	20	0.0263689	0.0429482	0.546517	-0.0578095	0.110547	1.02672	0.94383	1.11689		1.03 (0.94 to 1.12)
1055	ebi-a-GCST90001601	ebi-a-GCST90018875	Lung cancer || id:ebi-a-GCST90018875	|| id:ebi-a-GCST90001601	Weighted mode	20	0.0171645	0.0290539	0.561629	-0.0397811	0.0741101	1.01731	0.961	1.07693		1.02 (0.96 to 1.08)
1056	ebi-a-GCST90001602	ebi-a-GCST90018875	Lung cancer || id:ebi-a-GCST90018875	|| id:ebi-a-GCST90001602	MR Egger	25	0.0207111	0.0200633	0.312671	-0.018613	0.0600352	1.02093	0.981559	1.06187		1.02 (0.98 to 1.06)
1057	ebi-a-GCST90001602	ebi-a-GCST90018875	Lung cancer || id:ebi-a-GCST90018875	|| id:ebi-a-GCST90001602	Weighted median	25	0.0212308	0.0191504	0.267587	-0.0163039	0.0587655	1.02146	0.983828	1.06053		1.02 (0.98 to 1.06)
1058	ebi-a-GCST90001602	ebi-a-GCST90018875	Lung cancer || id:ebi-a-GCST90018875	|| id:ebi-a-GCST90001602	Inverse variance weighted	25	0.0209543	0.0167616	0.211249	-0.0118984	0.053807	1.02118	0.988172	1.05528		1.02 (0.99 to 1.06)
1059	ebi-a-GCST90001602	ebi-a-GCST90018875	Lung cancer || id:ebi-a-GCST90018875	|| id:ebi-a-GCST90001602	Simple mode	25	0.0112622	0.0509272	0.826851	-0.0885551	0.11108	1.01133	0.915253	1.11748		1.01 (0.92 to 1.12)
1060	ebi-a-GCST90001602	ebi-a-GCST90018875	Lung cancer || id:ebi-a-GCST90018875	|| id:ebi-a-GCST90001602	Weighted mode	25	0.0183998	0.0148339	0.226822	-0.0106747	0.0474743	1.01857	0.989382	1.04862		1.02 (0.99 to 1.05)
1061	ebi-a-GCST90001603	ebi-a-GCST90018875	Lung cancer || id:ebi-a-GCST90018875	|| id:ebi-a-GCST90001603	MR Egger	28	-0.0173016	0.0479294	0.72103	-0.111243	0.0766399	0.982847	0.894721	1.07965		0.98 (0.89 to 1.08)
1062	ebi-a-GCST90001603	ebi-a-GCST90018875	Lung cancer || id:ebi-a-GCST90018875	|| id:ebi-a-GCST90001603	Weighted median	28	0.0129435	0.030761	0.67392	-0.0473481	0.0732351	1.01303	0.953755	1.07598		1.01 (0.95 to 1.08)
1063	ebi-a-GCST90001603	ebi-a-GCST90018875	Lung cancer || id:ebi-a-GCST90018875	|| id:ebi-a-GCST90001603	Inverse variance weighted	28	-0.00658798	0.0253014	0.794571	-0.0561787	0.0430028	0.993434	0.94537	1.04394		0.99 (0.95 to 1.04)
1064	ebi-a-GCST90001603	ebi-a-GCST90018875	Lung cancer || id:ebi-a-GCST90018875	|| id:ebi-a-GCST90001603	Simple mode	28	-0.00303201	0.0433846	0.944799	-0.0880658	0.0820018	0.996973	0.915701	1.08546		1.00 (0.92 to 1.09)
1065	ebi-a-GCST90001603	ebi-a-GCST90018875	Lung cancer || id:ebi-a-GCST90018875	|| id:ebi-a-GCST90001603	Weighted mode	28	0.00561492	0.0306734	0.856123	-0.054505	0.0657349	1.00563	0.946954	1.06794		1.01 (0.95 to 1.07)
1066	ebi-a-GCST90001604	ebi-a-GCST90018875	Lung cancer || id:ebi-a-GCST90018875	|| id:ebi-a-GCST90001604	MR Egger	18	-0.00711135	0.0988935	0.943565	-0.200943	0.18672	0.992914	0.817959	1.20529		0.99 (0.82 to 1.21)
1067	ebi-a-GCST90001604	ebi-a-GCST90018875	Lung cancer || id:ebi-a-GCST90018875	|| id:ebi-a-GCST90001604	Weighted median	18	0.0160308	0.0419429	0.702309	-0.0661773	0.098239	1.01616	0.935965	1.10323		1.02 (0.94 to 1.10)
1068	ebi-a-GCST90001604	ebi-a-GCST90018875	Lung cancer || id:ebi-a-GCST90018875	|| id:ebi-a-GCST90001604	Inverse variance weighted	18	0.0646124	0.0314178	0.0397296	0.00303338	0.126191	1.06675	1.00304	1.1345		1.07 (1.00 to 1.13)
1069	ebi-a-GCST90001604	ebi-a-GCST90018875	Lung cancer || id:ebi-a-GCST90018875	|| id:ebi-a-GCST90001604	Simple mode	18	0.00538338	0.074035	0.942882	-0.139725	0.150492	1.0054	0.869597	1.16241		1.01 (0.87 to 1.16)
1070	ebi-a-GCST90001604	ebi-a-GCST90018875	Lung cancer || id:ebi-a-GCST90018875	|| id:ebi-a-GCST90001604	Weighted mode	18	0.00538338	0.0587908	0.928111	-0.109847	0.120613	1.0054	0.895972	1.12819		1.01 (0.90 to 1.13)
1071	ebi-a-GCST90001605	ebi-a-GCST90018875	Lung cancer || id:ebi-a-GCST90018875	|| id:ebi-a-GCST90001605	MR Egger	22	0.0144748	0.0162698	0.384219	-0.017414	0.0463636	1.01458	0.982737	1.04746		1.01 (0.98 to 1.05)
1072	ebi-a-GCST90001605	ebi-a-GCST90018875	Lung cancer || id:ebi-a-GCST90018875	|| id:ebi-a-GCST90001605	Weighted median	22	0.0181629	0.0169347	0.283484	-0.0150291	0.051355	1.01833	0.985083	1.0527		1.02 (0.99 to 1.05)
1073	ebi-a-GCST90001605	ebi-a-GCST90018875	Lung cancer || id:ebi-a-GCST90018875	|| id:ebi-a-GCST90001605	Inverse variance weighted	22	0.0136041	0.0135569	0.315629	-0.0129674	0.0401756	1.0137	0.987116	1.04099		1.01 (0.99 to 1.04)
1074	ebi-a-GCST90001605	ebi-a-GCST90018875	Lung cancer || id:ebi-a-GCST90018875	|| id:ebi-a-GCST90001605	Simple mode	22	-0.0128309	0.0498154	0.799246	-0.110469	0.0848072	0.987251	0.895414	1.08851		0.99 (0.90 to 1.09)
1075	ebi-a-GCST90001605	ebi-a-GCST90018875	Lung cancer || id:ebi-a-GCST90018875	|| id:ebi-a-GCST90001605	Weighted mode	22	0.0188207	0.0153166	0.23275	-0.0112	0.0488413	1.019	0.988863	1.05005		1.02 (0.99 to 1.05)
1076	ebi-a-GCST90001606	ebi-a-GCST90018875	Lung cancer || id:ebi-a-GCST90018875	|| id:ebi-a-GCST90001606	MR Egger	17	-0.0289568	0.0333802	0.399342	-0.094382	0.0364684	0.971458	0.909935	1.03714		0.97 (0.91 to 1.04)
1077	ebi-a-GCST90001606	ebi-a-GCST90018875	Lung cancer || id:ebi-a-GCST90018875	|| id:ebi-a-GCST90001606	Weighted median	17	-0.0371118	0.0325565	0.25432	-0.100923	0.026699	0.963568	0.904003	1.02706		0.96 (0.90 to 1.03)
1078	ebi-a-GCST90001606	ebi-a-GCST90018875	Lung cancer || id:ebi-a-GCST90018875	|| id:ebi-a-GCST90001606	Inverse variance weighted	17	-0.0282599	0.022978	0.218747	-0.0732968	0.016777	0.972136	0.929325	1.01692		0.97 (0.93 to 1.02)
1079	ebi-a-GCST90001606	ebi-a-GCST90018875	Lung cancer || id:ebi-a-GCST90018875	|| id:ebi-a-GCST90001606	Simple mode	17	-0.00304439	0.0641518	0.962737	-0.128782	0.122693	0.99696	0.879166	1.13054		1.00 (0.88 to 1.13)
1080	ebi-a-GCST90001606	ebi-a-GCST90018875	Lung cancer || id:ebi-a-GCST90018875	|| id:ebi-a-GCST90001606	Weighted mode	17	-0.0370583	0.0287087	0.2151	-0.0933273	0.0192107	0.96362	0.910895	1.0194		0.96 (0.91 to 1.02)
1081	ebi-a-GCST90001607	ebi-a-GCST90018875	Lung cancer || id:ebi-a-GCST90018875	|| id:ebi-a-GCST90001607	MR Egger	39	-0.0695649	0.089718	0.443047	-0.245412	0.106282	0.9328	0.782382	1.11214		0.93 (0.78 to 1.11)
1082	ebi-a-GCST90001607	ebi-a-GCST90018875	Lung cancer || id:ebi-a-GCST90018875	|| id:ebi-a-GCST90001607	Weighted median	39	0.0271851	0.0322419	0.399139	-0.0360091	0.0903792	1.02756	0.964632	1.09459		1.03 (0.96 to 1.09)
1083	ebi-a-GCST90001607	ebi-a-GCST90018875	Lung cancer || id:ebi-a-GCST90018875	|| id:ebi-a-GCST90001607	Inverse variance weighted	39	0.00168178	0.0271123	0.950539	-0.0514584	0.0548219	1.00168	0.949843	1.05635		1.00 (0.95 to 1.06)
1084	ebi-a-GCST90001607	ebi-a-GCST90018875	Lung cancer || id:ebi-a-GCST90018875	|| id:ebi-a-GCST90001607	Simple mode	39	0.0297453	0.0514732	0.566754	-0.0711422	0.130633	1.03019	0.931329	1.13955		1.03 (0.93 to 1.14)
1085	ebi-a-GCST90001607	ebi-a-GCST90018875	Lung cancer || id:ebi-a-GCST90018875	|| id:ebi-a-GCST90001607	Weighted mode	39	0.0410996	0.0411127	0.323789	-0.0394813	0.12168	1.04196	0.961288	1.12939		1.04 (0.96 to 1.13)
1086	ebi-a-GCST90001608	ebi-a-GCST90018875	Lung cancer || id:ebi-a-GCST90018875	|| id:ebi-a-GCST90001608	MR Egger	26	0.160017	0.074014	0.0408091	0.0149497	0.305085	1.17353	1.01506	1.35674		1.17 (1.02 to 1.36)
1087	ebi-a-GCST90001608	ebi-a-GCST90018875	Lung cancer || id:ebi-a-GCST90018875	|| id:ebi-a-GCST90001608	Weighted median	26	-0.00696801	0.0417852	0.867561	-0.088867	0.074931	0.993056	0.914967	1.07781		0.99 (0.91 to 1.08)
1088	ebi-a-GCST90001608	ebi-a-GCST90018875	Lung cancer || id:ebi-a-GCST90018875	|| id:ebi-a-GCST90001608	Inverse variance weighted	26	0.00769339	0.0294712	0.794056	-0.0500702	0.065457	1.00772	0.951163	1.06765		1.01 (0.95 to 1.07)
1089	ebi-a-GCST90001608	ebi-a-GCST90018875	Lung cancer || id:ebi-a-GCST90018875	|| id:ebi-a-GCST90001608	Simple mode	26	0.00244209	0.0734875	0.973754	-0.141593	0.146478	1.00245	0.867974	1.15775		1.00 (0.87 to 1.16)
1090	ebi-a-GCST90001608	ebi-a-GCST90018875	Lung cancer || id:ebi-a-GCST90018875	|| id:ebi-a-GCST90001608	Weighted mode	26	-0.00758568	0.0422978	0.859116	-0.0904894	0.075318	0.992443	0.913484	1.07823		0.99 (0.91 to 1.08)
1091	ebi-a-GCST90001609	ebi-a-GCST90018875	Lung cancer || id:ebi-a-GCST90018875	|| id:ebi-a-GCST90001609	MR Egger	41	-0.00602202	0.0638712	0.925366	-0.13121	0.119165	0.993996	0.877034	1.12656		0.99 (0.88 to 1.13)
1092	ebi-a-GCST90001609	ebi-a-GCST90018875	Lung cancer || id:ebi-a-GCST90018875	|| id:ebi-a-GCST90001609	Weighted median	41	-0.0578006	0.0344039	0.0929458	-0.125232	0.00963106	0.943838	0.882292	1.00968		0.94 (0.88 to 1.01)
1093	ebi-a-GCST90001609	ebi-a-GCST90018875	Lung cancer || id:ebi-a-GCST90018875	|| id:ebi-a-GCST90001609	Inverse variance weighted	41	-0.0377439	0.0272872	0.166601	-0.0912267	0.015739	0.96296	0.912811	1.01586		0.96 (0.91 to 1.02)
1094	ebi-a-GCST90001609	ebi-a-GCST90018875	Lung cancer || id:ebi-a-GCST90018875	|| id:ebi-a-GCST90001609	Simple mode	41	-0.0777116	0.0737246	0.298172	-0.222212	0.0667885	0.925231	0.800746	1.06907		0.93 (0.80 to 1.07)
1095	ebi-a-GCST90001609	ebi-a-GCST90018875	Lung cancer || id:ebi-a-GCST90018875	|| id:ebi-a-GCST90001609	Weighted mode	41	-0.0951491	0.072513	0.196945	-0.237275	0.0469764	0.909237	0.788775	1.0481		0.91 (0.79 to 1.05)
1096	ebi-a-GCST90001610	ebi-a-GCST90018875	Lung cancer || id:ebi-a-GCST90018875	|| id:ebi-a-GCST90001610	MR Egger	64	-0.0781698	0.0467796	0.099758	-0.169858	0.0135182	0.924807	0.843785	1.01361		0.92 (0.84 to 1.01)
1097	ebi-a-GCST90001610	ebi-a-GCST90018875	Lung cancer || id:ebi-a-GCST90018875	|| id:ebi-a-GCST90001610	Weighted median	64	-0.047102	0.0253506	0.0631656	-0.0967892	0.00258515	0.95399	0.907747	1.00259		0.95 (0.91 to 1.00)
1098	ebi-a-GCST90001610	ebi-a-GCST90018875	Lung cancer || id:ebi-a-GCST90018875	|| id:ebi-a-GCST90001610	Inverse variance weighted	64	-0.0570422	0.018027	0.00155476	-0.0923751	-0.0217093	0.944554	0.911763	0.978525		0.94 (0.91 to 0.98)
1099	ebi-a-GCST90001610	ebi-a-GCST90018875	Lung cancer || id:ebi-a-GCST90018875	|| id:ebi-a-GCST90001610	Simple mode	64	-0.0533884	0.0477203	0.267482	-0.14692	0.0401433	0.948012	0.863363	1.04096		0.95 (0.86 to 1.04)
1100	ebi-a-GCST90001610	ebi-a-GCST90018875	Lung cancer || id:ebi-a-GCST90018875	|| id:ebi-a-GCST90001610	Weighted mode	64	-0.0183305	0.0401383	0.64947	-0.0970015	0.0603405	0.981837	0.907555	1.0622		0.98 (0.91 to 1.06)
1101	ebi-a-GCST90001611	ebi-a-GCST90018875	Lung cancer || id:ebi-a-GCST90018875	|| id:ebi-a-GCST90001611	MR Egger	57	-0.0715576	0.0503577	0.160965	-0.170259	0.0271434	0.930943	0.843447	1.02752		0.93 (0.84 to 1.03)
1102	ebi-a-GCST90001611	ebi-a-GCST90018875	Lung cancer || id:ebi-a-GCST90018875	|| id:ebi-a-GCST90001611	Weighted median	57	-0.0527674	0.0283226	0.0624504	-0.10828	0.0027449	0.948601	0.897377	1.00275		0.95 (0.90 to 1.00)
1103	ebi-a-GCST90001611	ebi-a-GCST90018875	Lung cancer || id:ebi-a-GCST90018875	|| id:ebi-a-GCST90001611	Inverse variance weighted	57	-0.0608679	0.0184318	0.000958834	-0.0969941	-0.0247416	0.940948	0.907561	0.975562		0.94 (0.91 to 0.98)
1104	ebi-a-GCST90001611	ebi-a-GCST90018875	Lung cancer || id:ebi-a-GCST90018875	|| id:ebi-a-GCST90001611	Simple mode	57	-0.0621938	0.0530952	0.246412	-0.16626	0.0418728	0.939701	0.846826	1.04276		0.94 (0.85 to 1.04)
1105	ebi-a-GCST90001611	ebi-a-GCST90018875	Lung cancer || id:ebi-a-GCST90018875	|| id:ebi-a-GCST90001611	Weighted mode	57	-0.0554138	0.04209	0.193351	-0.13791	0.0270826	0.946094	0.871177	1.02745		0.95 (0.87 to 1.03)
1106	ebi-a-GCST90001612	ebi-a-GCST90018875	Lung cancer || id:ebi-a-GCST90018875	|| id:ebi-a-GCST90001612	MR Egger	31	0.0349394	0.0398129	0.387379	-0.0430938	0.112973	1.03556	0.957821	1.1196		1.04 (0.96 to 1.12)
1107	ebi-a-GCST90001612	ebi-a-GCST90018875	Lung cancer || id:ebi-a-GCST90018875	|| id:ebi-a-GCST90001612	Weighted median	31	0.00740976	0.0338212	0.826583	-0.0588798	0.0736993	1.00744	0.94282	1.07648		1.01 (0.94 to 1.08)
1108	ebi-a-GCST90001612	ebi-a-GCST90018875	Lung cancer || id:ebi-a-GCST90018875	|| id:ebi-a-GCST90001612	Inverse variance weighted	31	0.00329934	0.0248719	0.894467	-0.0454495	0.0520482	1.0033	0.955568	1.05343		1.00 (0.96 to 1.05)
1109	ebi-a-GCST90001612	ebi-a-GCST90018875	Lung cancer || id:ebi-a-GCST90018875	|| id:ebi-a-GCST90001612	Simple mode	31	-0.0431483	0.0540407	0.430891	-0.149068	0.0627715	0.957769	0.86151	1.06478		0.96 (0.86 to 1.06)
1110	ebi-a-GCST90001612	ebi-a-GCST90018875	Lung cancer || id:ebi-a-GCST90018875	|| id:ebi-a-GCST90001612	Weighted mode	31	-0.00279916	0.0377031	0.94131	-0.0766972	0.0710989	0.997205	0.92617	1.07369		1.00 (0.93 to 1.07)
1111	ebi-a-GCST90001613	ebi-a-GCST90018875	Lung cancer || id:ebi-a-GCST90018875	|| id:ebi-a-GCST90001613	MR Egger	29	0.0248721	0.0248022	0.324851	-0.0237401	0.0734844	1.02518	0.976539	1.07625		1.03 (0.98 to 1.08)
1112	ebi-a-GCST90001613	ebi-a-GCST90018875	Lung cancer || id:ebi-a-GCST90018875	|| id:ebi-a-GCST90001613	Weighted median	29	0.00745825	0.0248377	0.763964	-0.0412237	0.0561402	1.00749	0.959614	1.05775		1.01 (0.96 to 1.06)
1113	ebi-a-GCST90001613	ebi-a-GCST90018875	Lung cancer || id:ebi-a-GCST90018875	|| id:ebi-a-GCST90001613	Inverse variance weighted	29	0.0117674	0.0181438	0.516622	-0.0237945	0.0473293	1.01184	0.976486	1.04847		1.01 (0.98 to 1.05)
1114	ebi-a-GCST90001613	ebi-a-GCST90018875	Lung cancer || id:ebi-a-GCST90018875	|| id:ebi-a-GCST90001613	Simple mode	29	-0.0340749	0.0514659	0.513328	-0.134948	0.0667982	0.966499	0.873761	1.06908		0.97 (0.87 to 1.07)
1115	ebi-a-GCST90001613	ebi-a-GCST90018875	Lung cancer || id:ebi-a-GCST90018875	|| id:ebi-a-GCST90001613	Weighted mode	29	0.00763826	0.0225633	0.737493	-0.0365859	0.0518624	1.00767	0.964075	1.05323		1.01 (0.96 to 1.05)
1116	ebi-a-GCST90001614	ebi-a-GCST90018875	Lung cancer || id:ebi-a-GCST90018875	|| id:ebi-a-GCST90001614	MR Egger	35	-0.0163355	0.129214	0.900165	-0.269595	0.236924	0.983797	0.763688	1.26735		0.98 (0.76 to 1.27)
1117	ebi-a-GCST90001614	ebi-a-GCST90018875	Lung cancer || id:ebi-a-GCST90018875	|| id:ebi-a-GCST90001614	Weighted median	35	0.016773	0.0331438	0.612808	-0.0481887	0.0817348	1.01691	0.952954	1.08517		1.02 (0.95 to 1.09)
1118	ebi-a-GCST90001614	ebi-a-GCST90018875	Lung cancer || id:ebi-a-GCST90018875	|| id:ebi-a-GCST90001614	Inverse variance weighted	35	-0.01221	0.0294497	0.678432	-0.0699314	0.0455115	0.987864	0.932458	1.04656		0.99 (0.93 to 1.05)
1119	ebi-a-GCST90001614	ebi-a-GCST90018875	Lung cancer || id:ebi-a-GCST90018875	|| id:ebi-a-GCST90001614	Simple mode	35	0.055013	0.0589178	0.35703	-0.0604658	0.170492	1.05655	0.941326	1.18589		1.06 (0.94 to 1.19)
1120	ebi-a-GCST90001614	ebi-a-GCST90018875	Lung cancer || id:ebi-a-GCST90018875	|| id:ebi-a-GCST90001614	Weighted mode	35	0.055013	0.0502782	0.281571	-0.0435322	0.153558	1.05655	0.957402	1.16598		1.06 (0.96 to 1.17)
1121	ebi-a-GCST90001615	ebi-a-GCST90018875	Lung cancer || id:ebi-a-GCST90018875	|| id:ebi-a-GCST90001615	MR Egger	38	0.0127779	0.0560269	0.820885	-0.0970349	0.122591	1.01286	0.907524	1.13042		1.01 (0.91 to 1.13)
1122	ebi-a-GCST90001615	ebi-a-GCST90018875	Lung cancer || id:ebi-a-GCST90018875	|| id:ebi-a-GCST90001615	Weighted median	38	0.0259292	0.0371917	0.485692	-0.0469665	0.098825	1.02627	0.954119	1.10387		1.03 (0.95 to 1.10)
1123	ebi-a-GCST90001615	ebi-a-GCST90018875	Lung cancer || id:ebi-a-GCST90018875	|| id:ebi-a-GCST90001615	Inverse variance weighted	38	0.00586048	0.0257815	0.82018	-0.0446712	0.0563922	1.00588	0.956312	1.05801		1.01 (0.96 to 1.06)
1124	ebi-a-GCST90001615	ebi-a-GCST90018875	Lung cancer || id:ebi-a-GCST90018875	|| id:ebi-a-GCST90001615	Simple mode	38	0.0548713	0.0584354	0.353817	-0.0596621	0.169405	1.0564	0.942083	1.1846		1.06 (0.94 to 1.18)
1125	ebi-a-GCST90001615	ebi-a-GCST90018875	Lung cancer || id:ebi-a-GCST90018875	|| id:ebi-a-GCST90001615	Weighted mode	38	0.0382781	0.0457715	0.408363	-0.0514341	0.12799	1.03902	0.949866	1.13654		1.04 (0.95 to 1.14)
1126	ebi-a-GCST90001616	ebi-a-GCST90018875	Lung cancer || id:ebi-a-GCST90018875	|| id:ebi-a-GCST90001616	MR Egger	21	-0.0499905	0.0402355	0.229188	-0.128852	0.0288711	0.951238	0.879104	1.02929		0.95 (0.88 to 1.03)
1127	ebi-a-GCST90001616	ebi-a-GCST90018875	Lung cancer || id:ebi-a-GCST90018875	|| id:ebi-a-GCST90001616	Weighted median	21	-0.034967	0.0371623	0.346743	-0.107805	0.0378712	0.965637	0.897802	1.0386		0.97 (0.90 to 1.04)
1128	ebi-a-GCST90001616	ebi-a-GCST90018875	Lung cancer || id:ebi-a-GCST90018875	|| id:ebi-a-GCST90001616	Inverse variance weighted	21	-0.0542762	0.0278512	0.0513199	-0.108864	0.000312069	0.94717	0.896852	1.00031		0.95 (0.90 to 1.00)
1129	ebi-a-GCST90001616	ebi-a-GCST90018875	Lung cancer || id:ebi-a-GCST90018875	|| id:ebi-a-GCST90001616	Simple mode	21	-0.053777	0.0724772	0.466721	-0.195832	0.0882784	0.947643	0.82215	1.09229		0.95 (0.82 to 1.09)
1130	ebi-a-GCST90001616	ebi-a-GCST90018875	Lung cancer || id:ebi-a-GCST90018875	|| id:ebi-a-GCST90001616	Weighted mode	21	-0.0409652	0.0336911	0.238179	-0.107	0.0250695	0.959863	0.898526	1.02539		0.96 (0.90 to 1.03)
1131	ebi-a-GCST90001617	ebi-a-GCST90018875	Lung cancer || id:ebi-a-GCST90018875	|| id:ebi-a-GCST90001617	MR Egger	24	-0.0151242	0.0304102	0.623883	-0.0747281	0.0444797	0.98499	0.927996	1.04548		0.98 (0.93 to 1.05)
1132	ebi-a-GCST90001617	ebi-a-GCST90018875	Lung cancer || id:ebi-a-GCST90018875	|| id:ebi-a-GCST90001617	Weighted median	24	-0.0191716	0.0300404	0.523347	-0.0780509	0.0397076	0.981011	0.924917	1.04051		0.98 (0.92 to 1.04)
1133	ebi-a-GCST90001617	ebi-a-GCST90018875	Lung cancer || id:ebi-a-GCST90018875	|| id:ebi-a-GCST90001617	Inverse variance weighted	24	-0.0217434	0.0234449	0.353707	-0.0676954	0.0242087	0.978491	0.934545	1.0245		0.98 (0.93 to 1.02)
1134	ebi-a-GCST90001617	ebi-a-GCST90018875	Lung cancer || id:ebi-a-GCST90018875	|| id:ebi-a-GCST90001617	Simple mode	24	-0.00447562	0.0564061	0.937443	-0.115032	0.10608	0.995534	0.891338	1.11191		1.00 (0.89 to 1.11)
1135	ebi-a-GCST90001617	ebi-a-GCST90018875	Lung cancer || id:ebi-a-GCST90018875	|| id:ebi-a-GCST90001617	Weighted mode	24	-0.0109485	0.0268816	0.687564	-0.0636364	0.0417394	0.989111	0.938346	1.04262		0.99 (0.94 to 1.04)
1136	ebi-a-GCST90001618	ebi-a-GCST90018875	Lung cancer || id:ebi-a-GCST90018875	|| id:ebi-a-GCST90001618	MR Egger	59	-0.00922856	0.0265043	0.72898	-0.061177	0.0427199	0.990814	0.940657	1.04365		0.99 (0.94 to 1.04)
1137	ebi-a-GCST90001618	ebi-a-GCST90018875	Lung cancer || id:ebi-a-GCST90018875	|| id:ebi-a-GCST90001618	Weighted median	59	-0.0126923	0.0213235	0.551693	-0.0544864	0.0291018	0.987388	0.946971	1.02953		0.99 (0.95 to 1.03)
1138	ebi-a-GCST90001618	ebi-a-GCST90018875	Lung cancer || id:ebi-a-GCST90018875	|| id:ebi-a-GCST90001618	Inverse variance weighted	59	0.00371244	0.0162772	0.819587	-0.0281909	0.0356157	1.00372	0.972203	1.03626		1.00 (0.97 to 1.04)
1139	ebi-a-GCST90001618	ebi-a-GCST90018875	Lung cancer || id:ebi-a-GCST90018875	|| id:ebi-a-GCST90001618	Simple mode	59	-0.0103382	0.0359449	0.774668	-0.0807902	0.0601137	0.989715	0.922387	1.06196		0.99 (0.92 to 1.06)
1140	ebi-a-GCST90001618	ebi-a-GCST90018875	Lung cancer || id:ebi-a-GCST90018875	|| id:ebi-a-GCST90001618	Weighted mode	59	-0.00761897	0.019084	0.691188	-0.0450237	0.0297857	0.99241	0.955975	1.03023		0.99 (0.96 to 1.03)
1141	ebi-a-GCST90001619	ebi-a-GCST90018875	Lung cancer || id:ebi-a-GCST90018875	|| id:ebi-a-GCST90001619	MR Egger	56	-0.0249739	0.0213419	0.247066	-0.0668041	0.0168562	0.975335	0.935378	1.017		0.98 (0.94 to 1.02)
1142	ebi-a-GCST90001619	ebi-a-GCST90018875	Lung cancer || id:ebi-a-GCST90018875	|| id:ebi-a-GCST90001619	Weighted median	56	-0.00421992	0.0223919	0.850518	-0.048108	0.0396682	0.995789	0.953031	1.04047		1.00 (0.95 to 1.04)
1143	ebi-a-GCST90001619	ebi-a-GCST90018875	Lung cancer || id:ebi-a-GCST90018875	|| id:ebi-a-GCST90001619	Inverse variance weighted	56	-0.0081686	0.0144195	0.571055	-0.0364307	0.0200935	0.991865	0.964225	1.0203		0.99 (0.96 to 1.02)
1144	ebi-a-GCST90001619	ebi-a-GCST90018875	Lung cancer || id:ebi-a-GCST90018875	|| id:ebi-a-GCST90001619	Simple mode	56	-0.00802754	0.0372802	0.830306	-0.0810966	0.0650416	0.992005	0.922105	1.0672		0.99 (0.92 to 1.07)
1145	ebi-a-GCST90001619	ebi-a-GCST90018875	Lung cancer || id:ebi-a-GCST90018875	|| id:ebi-a-GCST90001619	Weighted mode	56	-0.00486872	0.0216169	0.822637	-0.0472378	0.0375004	0.995143	0.953861	1.03821		1.00 (0.95 to 1.04)
1146	ebi-a-GCST90001620	ebi-a-GCST90018875	Lung cancer || id:ebi-a-GCST90018875	|| id:ebi-a-GCST90001620	MR Egger	56	-0.0284946	0.0240252	0.240803	-0.0755839	0.0185948	0.971908	0.927202	1.01877		0.97 (0.93 to 1.02)
1147	ebi-a-GCST90001620	ebi-a-GCST90018875	Lung cancer || id:ebi-a-GCST90018875	|| id:ebi-a-GCST90001620	Weighted median	56	-0.00911979	0.0225319	0.685661	-0.0532822	0.0350427	0.990922	0.948112	1.03566		0.99 (0.95 to 1.04)
1148	ebi-a-GCST90001620	ebi-a-GCST90018875	Lung cancer || id:ebi-a-GCST90018875	|| id:ebi-a-GCST90001620	Inverse variance weighted	56	-0.00685995	0.01429	0.631191	-0.0348684	0.0211485	0.993164	0.965732	1.02137		0.99 (0.97 to 1.02)
1149	ebi-a-GCST90001620	ebi-a-GCST90018875	Lung cancer || id:ebi-a-GCST90018875	|| id:ebi-a-GCST90001620	Simple mode	56	0.0120765	0.0429454	0.779608	-0.0720965	0.0962494	1.01215	0.930441	1.10103		1.01 (0.93 to 1.10)
1150	ebi-a-GCST90001620	ebi-a-GCST90018875	Lung cancer || id:ebi-a-GCST90018875	|| id:ebi-a-GCST90001620	Weighted mode	56	-0.00279863	0.0231195	0.904092	-0.0481128	0.0425156	0.997205	0.953026	1.04343		1.00 (0.95 to 1.04)
1151	ebi-a-GCST90001621	ebi-a-GCST90018875	Lung cancer || id:ebi-a-GCST90018875	|| id:ebi-a-GCST90001621	MR Egger	46	0.00198249	0.0272668	0.942369	-0.0514605	0.0554255	1.00198	0.949841	1.05699		1.00 (0.95 to 1.06)
1152	ebi-a-GCST90001621	ebi-a-GCST90018875	Lung cancer || id:ebi-a-GCST90018875	|| id:ebi-a-GCST90001621	Weighted median	46	0.00470385	0.0290196	0.871233	-0.0521745	0.0615822	1.00471	0.949163	1.06352		1.00 (0.95 to 1.06)
1153	ebi-a-GCST90001621	ebi-a-GCST90018875	Lung cancer || id:ebi-a-GCST90018875	|| id:ebi-a-GCST90001621	Inverse variance weighted	46	0.0126673	0.0166039	0.445514	-0.0198763	0.0452109	1.01275	0.98032	1.04625		1.01 (0.98 to 1.05)
1154	ebi-a-GCST90001621	ebi-a-GCST90018875	Lung cancer || id:ebi-a-GCST90018875	|| id:ebi-a-GCST90001621	Simple mode	46	-0.00332093	0.0471827	0.944199	-0.095799	0.0891571	0.996685	0.908647	1.09325		1.00 (0.91 to 1.09)
1155	ebi-a-GCST90001621	ebi-a-GCST90018875	Lung cancer || id:ebi-a-GCST90018875	|| id:ebi-a-GCST90001621	Weighted mode	46	-0.0105688	0.0222293	0.63677	-0.0541382	0.0330007	0.989487	0.947301	1.03355		0.99 (0.95 to 1.03)
1156	ebi-a-GCST90001622	ebi-a-GCST90018875	Lung cancer || id:ebi-a-GCST90018875	|| id:ebi-a-GCST90001622	MR Egger	57	0.0229472	0.0323779	0.481486	-0.0405135	0.0864078	1.02321	0.960296	1.09025		1.02 (0.96 to 1.09)
1157	ebi-a-GCST90001622	ebi-a-GCST90018875	Lung cancer || id:ebi-a-GCST90018875	|| id:ebi-a-GCST90001622	Weighted median	57	0.023821	0.0265142	0.368959	-0.0281467	0.0757887	1.02411	0.972246	1.07873		1.02 (0.97 to 1.08)
1158	ebi-a-GCST90001622	ebi-a-GCST90018875	Lung cancer || id:ebi-a-GCST90018875	|| id:ebi-a-GCST90001622	Inverse variance weighted	57	0.032321	0.0176319	0.0667875	-0.00223745	0.0668794	1.03285	0.997765	1.06917		1.03 (1.00 to 1.07)
1159	ebi-a-GCST90001622	ebi-a-GCST90018875	Lung cancer || id:ebi-a-GCST90018875	|| id:ebi-a-GCST90001622	Simple mode	57	-0.00367007	0.0441017	0.933975	-0.0901094	0.0827693	0.996337	0.913831	1.08629		1.00 (0.91 to 1.09)
1160	ebi-a-GCST90001622	ebi-a-GCST90018875	Lung cancer || id:ebi-a-GCST90018875	|| id:ebi-a-GCST90001622	Weighted mode	57	0.0103057	0.0273897	0.708145	-0.0433782	0.0639896	1.01036	0.957549	1.06608		1.01 (0.96 to 1.07)
1161	ebi-a-GCST90001623	ebi-a-GCST90018875	Lung cancer || id:ebi-a-GCST90018875	|| id:ebi-a-GCST90001623	MR Egger	49	0.014766	0.0382682	0.701345	-0.0602397	0.0897717	1.01488	0.941539	1.09392		1.01 (0.94 to 1.09)
1162	ebi-a-GCST90001623	ebi-a-GCST90018875	Lung cancer || id:ebi-a-GCST90018875	|| id:ebi-a-GCST90001623	Weighted median	49	0.00736056	0.0286698	0.797383	-0.0488322	0.0635534	1.00739	0.952341	1.06562		1.01 (0.95 to 1.07)
1163	ebi-a-GCST90001623	ebi-a-GCST90018875	Lung cancer || id:ebi-a-GCST90018875	|| id:ebi-a-GCST90001623	Inverse variance weighted	49	0.0262663	0.0194171	0.176137	-0.0117911	0.0643238	1.02661	0.988278	1.06644		1.03 (0.99 to 1.07)
1164	ebi-a-GCST90001623	ebi-a-GCST90018875	Lung cancer || id:ebi-a-GCST90018875	|| id:ebi-a-GCST90001623	Simple mode	49	0.00574026	0.0452784	0.899646	-0.0830054	0.094486	1.00576	0.920346	1.09909		1.01 (0.92 to 1.10)
1165	ebi-a-GCST90001623	ebi-a-GCST90018875	Lung cancer || id:ebi-a-GCST90018875	|| id:ebi-a-GCST90001623	Weighted mode	49	-0.0014522	0.0338173	0.965926	-0.0677341	0.0648297	0.998549	0.934509	1.06698		1.00 (0.93 to 1.07)
1166	ebi-a-GCST90001624	ebi-a-GCST90018875	Lung cancer || id:ebi-a-GCST90018875	|| id:ebi-a-GCST90001624	MR Egger	28	-0.0152245	0.0215556	0.486289	-0.0574736	0.0270245	0.984891	0.944147	1.02739		0.98 (0.94 to 1.03)
1167	ebi-a-GCST90001624	ebi-a-GCST90018875	Lung cancer || id:ebi-a-GCST90018875	|| id:ebi-a-GCST90001624	Weighted median	28	-0.00441149	0.0194421	0.820498	-0.042518	0.033695	0.995598	0.958373	1.03427		1.00 (0.96 to 1.03)
1168	ebi-a-GCST90001624	ebi-a-GCST90018875	Lung cancer || id:ebi-a-GCST90018875	|| id:ebi-a-GCST90001624	Inverse variance weighted	28	0.0305595	0.0178465	0.0868327	-0.00441974	0.0655387	1.03103	0.99559	1.06773		1.03 (1.00 to 1.07)
1169	ebi-a-GCST90001624	ebi-a-GCST90018875	Lung cancer || id:ebi-a-GCST90018875	|| id:ebi-a-GCST90001624	Simple mode	28	0.0382617	0.0489713	0.441419	-0.057722	0.134245	1.039	0.943912	1.14367		1.04 (0.94 to 1.14)
1170	ebi-a-GCST90001624	ebi-a-GCST90018875	Lung cancer || id:ebi-a-GCST90018875	|| id:ebi-a-GCST90001624	Weighted mode	28	-0.00711064	0.0171896	0.682391	-0.0408023	0.026581	0.992915	0.960019	1.02694		0.99 (0.96 to 1.03)
1171	ebi-a-GCST90001625	ebi-a-GCST90018875	Lung cancer || id:ebi-a-GCST90018875	|| id:ebi-a-GCST90001625	MR Egger	31	0.0521748	0.0562618	0.361395	-0.0580983	0.162448	1.05356	0.943557	1.17639		1.05 (0.94 to 1.18)
1172	ebi-a-GCST90001625	ebi-a-GCST90018875	Lung cancer || id:ebi-a-GCST90018875	|| id:ebi-a-GCST90001625	Weighted median	31	0.00717523	0.0405067	0.859401	-0.072218	0.0865685	1.0072	0.930328	1.09043		1.01 (0.93 to 1.09)
1173	ebi-a-GCST90001625	ebi-a-GCST90018875	Lung cancer || id:ebi-a-GCST90018875	|| id:ebi-a-GCST90001625	Inverse variance weighted	31	0.0261452	0.0278455	0.347763	-0.028432	0.0807223	1.02649	0.971968	1.08407		1.03 (0.97 to 1.08)
1174	ebi-a-GCST90001625	ebi-a-GCST90018875	Lung cancer || id:ebi-a-GCST90018875	|| id:ebi-a-GCST90001625	Simple mode	31	-0.0376946	0.066094	0.572709	-0.167239	0.0918497	0.963007	0.845997	1.0962		0.96 (0.85 to 1.10)
1175	ebi-a-GCST90001625	ebi-a-GCST90018875	Lung cancer || id:ebi-a-GCST90018875	|| id:ebi-a-GCST90001625	Weighted mode	31	-0.0270624	0.0551759	0.627366	-0.135207	0.0810824	0.9733	0.873535	1.08446		0.97 (0.87 to 1.08)
1176	ebi-a-GCST90001626	ebi-a-GCST90018875	Lung cancer || id:ebi-a-GCST90018875	|| id:ebi-a-GCST90001626	MR Egger	30	0.0190329	0.0475789	0.692172	-0.0742218	0.112288	1.01922	0.928466	1.11883		1.02 (0.93 to 1.12)
1177	ebi-a-GCST90001626	ebi-a-GCST90018875	Lung cancer || id:ebi-a-GCST90018875	|| id:ebi-a-GCST90001626	Weighted median	30	0.0456547	0.0379524	0.228997	-0.028732	0.120041	1.04671	0.971677	1.12754		1.05 (0.97 to 1.13)
1178	ebi-a-GCST90001626	ebi-a-GCST90018875	Lung cancer || id:ebi-a-GCST90018875	|| id:ebi-a-GCST90001626	Inverse variance weighted	30	0.0277644	0.0237071	0.241542	-0.0187015	0.0742302	1.02815	0.981472	1.07705		1.03 (0.98 to 1.08)
1179	ebi-a-GCST90001626	ebi-a-GCST90018875	Lung cancer || id:ebi-a-GCST90018875	|| id:ebi-a-GCST90001626	Simple mode	30	0.0544223	0.0620315	0.387517	-0.0671595	0.176004	1.05593	0.935046	1.19244		1.06 (0.94 to 1.19)
1180	ebi-a-GCST90001626	ebi-a-GCST90018875	Lung cancer || id:ebi-a-GCST90018875	|| id:ebi-a-GCST90001626	Weighted mode	30	0.0651601	0.0492426	0.196093	-0.0313555	0.161676	1.06733	0.969131	1.17548		1.07 (0.97 to 1.18)
1181	ebi-a-GCST90001627	ebi-a-GCST90018875	Lung cancer || id:ebi-a-GCST90018875	|| id:ebi-a-GCST90001627	MR Egger	67	-0.00621081	0.0215093	0.773692	-0.0483691	0.0359475	0.993808	0.952782	1.0366		0.99 (0.95 to 1.04)
1182	ebi-a-GCST90001627	ebi-a-GCST90018875	Lung cancer || id:ebi-a-GCST90018875	|| id:ebi-a-GCST90001627	Weighted median	67	-0.0121795	0.0207144	0.556552	-0.0527797	0.0284208	0.987894	0.948589	1.02883		0.99 (0.95 to 1.03)
1183	ebi-a-GCST90001627	ebi-a-GCST90018875	Lung cancer || id:ebi-a-GCST90018875	|| id:ebi-a-GCST90001627	Inverse variance weighted	67	0.00179558	0.0136762	0.895544	-0.0250098	0.028601	1.0018	0.9753	1.02901		1.00 (0.98 to 1.03)
1184	ebi-a-GCST90001627	ebi-a-GCST90018875	Lung cancer || id:ebi-a-GCST90018875	|| id:ebi-a-GCST90001627	Simple mode	67	-0.00405009	0.0413498	0.922271	-0.0850957	0.0769955	0.995958	0.918424	1.08004		1.00 (0.92 to 1.08)
1185	ebi-a-GCST90001627	ebi-a-GCST90018875	Lung cancer || id:ebi-a-GCST90018875	|| id:ebi-a-GCST90001627	Weighted mode	67	-0.00111236	0.0195692	0.954842	-0.039468	0.0372433	0.998888	0.961301	1.03795		1.00 (0.96 to 1.04)
1186	ebi-a-GCST90001628	ebi-a-GCST90018875	Lung cancer || id:ebi-a-GCST90018875	|| id:ebi-a-GCST90001628	MR Egger	59	-0.00522104	0.0220288	0.813499	-0.0483975	0.0379555	0.994793	0.952755	1.03868		0.99 (0.95 to 1.04)
1187	ebi-a-GCST90001628	ebi-a-GCST90018875	Lung cancer || id:ebi-a-GCST90018875	|| id:ebi-a-GCST90001628	Weighted median	59	0.00952275	0.0209477	0.649399	-0.0315347	0.0505802	1.00957	0.968957	1.05188		1.01 (0.97 to 1.05)
1188	ebi-a-GCST90001628	ebi-a-GCST90018875	Lung cancer || id:ebi-a-GCST90018875	|| id:ebi-a-GCST90001628	Inverse variance weighted	59	-0.00701992	0.0141449	0.619693	-0.034744	0.0207041	0.993005	0.965853	1.02092		0.99 (0.97 to 1.02)
1189	ebi-a-GCST90001628	ebi-a-GCST90018875	Lung cancer || id:ebi-a-GCST90018875	|| id:ebi-a-GCST90001628	Simple mode	59	0.00246967	0.0336523	0.94175	-0.0634888	0.0684281	1.00247	0.938485	1.07082		1.00 (0.94 to 1.07)
1190	ebi-a-GCST90001628	ebi-a-GCST90018875	Lung cancer || id:ebi-a-GCST90018875	|| id:ebi-a-GCST90001628	Weighted mode	59	-0.00337566	0.0192301	0.861267	-0.0410667	0.0343154	0.99663	0.959765	1.03491		1.00 (0.96 to 1.03)
1191	ebi-a-GCST90001629	ebi-a-GCST90018875	Lung cancer || id:ebi-a-GCST90018875	|| id:ebi-a-GCST90001629	MR Egger	62	-0.0171854	0.0287239	0.551893	-0.0734843	0.0391134	0.982961	0.929151	1.03989		0.98 (0.93 to 1.04)
1192	ebi-a-GCST90001629	ebi-a-GCST90018875	Lung cancer || id:ebi-a-GCST90018875	|| id:ebi-a-GCST90001629	Weighted median	62	0.00690789	0.0252928	0.784763	-0.0426659	0.0564817	1.00693	0.958231	1.05811		1.01 (0.96 to 1.06)
1193	ebi-a-GCST90001629	ebi-a-GCST90018875	Lung cancer || id:ebi-a-GCST90018875	|| id:ebi-a-GCST90001629	Inverse variance weighted	62	-0.0138044	0.015424	0.370789	-0.0440354	0.0164266	0.98629	0.95692	1.01656		0.99 (0.96 to 1.02)
1194	ebi-a-GCST90001629	ebi-a-GCST90018875	Lung cancer || id:ebi-a-GCST90018875	|| id:ebi-a-GCST90001629	Simple mode	62	-0.000280382	0.044046	0.994942	-0.0866105	0.0860497	0.99972	0.917034	1.08986		1.00 (0.92 to 1.09)
1195	ebi-a-GCST90001629	ebi-a-GCST90018875	Lung cancer || id:ebi-a-GCST90018875	|| id:ebi-a-GCST90001629	Weighted mode	62	0.00259576	0.0268825	0.923393	-0.0500939	0.0552854	1.0026	0.95114	1.05684		1.00 (0.95 to 1.06)
1196	ebi-a-GCST90001630	ebi-a-GCST90018875	Lung cancer || id:ebi-a-GCST90018875	|| id:ebi-a-GCST90001630	MR Egger	34	0.0208266	0.0666551	0.756723	-0.109817	0.15147	1.02104	0.895998	1.16354		1.02 (0.90 to 1.16)
1197	ebi-a-GCST90001630	ebi-a-GCST90018875	Lung cancer || id:ebi-a-GCST90018875	|| id:ebi-a-GCST90001630	Weighted median	34	0.00633048	0.0366312	0.862796	-0.0654667	0.0781276	1.00635	0.93663	1.08126		1.01 (0.94 to 1.08)
1198	ebi-a-GCST90001630	ebi-a-GCST90018875	Lung cancer || id:ebi-a-GCST90018875	|| id:ebi-a-GCST90001630	Inverse variance weighted	34	0.0201243	0.0267626	0.452078	-0.0323305	0.0725791	1.02033	0.968187	1.07528		1.02 (0.97 to 1.08)
1199	ebi-a-GCST90001630	ebi-a-GCST90018875	Lung cancer || id:ebi-a-GCST90018875	|| id:ebi-a-GCST90001630	Simple mode	34	-0.0136943	0.0594337	0.819193	-0.130184	0.102796	0.986399	0.877934	1.10826		0.99 (0.88 to 1.11)
1200	ebi-a-GCST90001630	ebi-a-GCST90018875	Lung cancer || id:ebi-a-GCST90018875	|| id:ebi-a-GCST90001630	Weighted mode	34	-0.00305346	0.0514463	0.953029	-0.103888	0.0977813	0.996951	0.901326	1.10272		1.00 (0.90 to 1.10)
1201	ebi-a-GCST90001631	ebi-a-GCST90018875	Lung cancer || id:ebi-a-GCST90018875	|| id:ebi-a-GCST90001631	MR Egger	34	-0.000455622	0.0527703	0.993165	-0.103885	0.102974	0.999544	0.901329	1.10846		1.00 (0.90 to 1.11)
1202	ebi-a-GCST90001631	ebi-a-GCST90018875	Lung cancer || id:ebi-a-GCST90018875	|| id:ebi-a-GCST90001631	Weighted median	34	0.02567	0.036159	0.477754	-0.0452017	0.0965416	1.026	0.955805	1.10136		1.03 (0.96 to 1.10)
1203	ebi-a-GCST90001631	ebi-a-GCST90018875	Lung cancer || id:ebi-a-GCST90018875	|| id:ebi-a-GCST90001631	Inverse variance weighted	34	0.0179322	0.0258526	0.487913	-0.0327389	0.0686032	1.01809	0.967791	1.07101		1.02 (0.97 to 1.07)
1204	ebi-a-GCST90001631	ebi-a-GCST90018875	Lung cancer || id:ebi-a-GCST90018875	|| id:ebi-a-GCST90001631	Simple mode	34	0.0334359	0.0534517	0.535923	-0.0713295	0.138201	1.034	0.931155	1.14821		1.03 (0.93 to 1.15)
1205	ebi-a-GCST90001631	ebi-a-GCST90018875	Lung cancer || id:ebi-a-GCST90018875	|| id:ebi-a-GCST90001631	Weighted mode	34	0.0397792	0.0398395	0.325309	-0.0383062	0.117865	1.04058	0.962418	1.12509		1.04 (0.96 to 1.13)
1206	ebi-a-GCST90001632	ebi-a-GCST90018875	Lung cancer || id:ebi-a-GCST90018875	|| id:ebi-a-GCST90001632	MR Egger	35	-0.0529283	0.0483919	0.281987	-0.147776	0.0419198	0.948448	0.862624	1.04281		0.95 (0.86 to 1.04)
1207	ebi-a-GCST90001632	ebi-a-GCST90018875	Lung cancer || id:ebi-a-GCST90018875	|| id:ebi-a-GCST90001632	Weighted median	35	0.0231664	0.0360579	0.520563	-0.0475071	0.0938398	1.02344	0.953604	1.09838		1.02 (0.95 to 1.10)
1208	ebi-a-GCST90001632	ebi-a-GCST90018875	Lung cancer || id:ebi-a-GCST90018875	|| id:ebi-a-GCST90001632	Inverse variance weighted	35	-0.0114496	0.02515	0.648926	-0.0607436	0.0378444	0.988616	0.941064	1.03857		0.99 (0.94 to 1.04)
1209	ebi-a-GCST90001632	ebi-a-GCST90018875	Lung cancer || id:ebi-a-GCST90018875	|| id:ebi-a-GCST90001632	Simple mode	35	0.0225556	0.0592515	0.705813	-0.0935774	0.138689	1.02281	0.910668	1.14877		1.02 (0.91 to 1.15)
1210	ebi-a-GCST90001632	ebi-a-GCST90018875	Lung cancer || id:ebi-a-GCST90018875	|| id:ebi-a-GCST90001632	Weighted mode	35	0.025848	0.0514984	0.61896	-0.0750889	0.126785	1.02618	0.927661	1.13517		1.03 (0.93 to 1.14)
1211	ebi-a-GCST90001633	ebi-a-GCST90018875	Lung cancer || id:ebi-a-GCST90018875	|| id:ebi-a-GCST90001633	MR Egger	55	0.00732007	0.0415126	0.860704	-0.0740446	0.0886848	1.00735	0.92863	1.09274		1.01 (0.93 to 1.09)
1212	ebi-a-GCST90001633	ebi-a-GCST90018875	Lung cancer || id:ebi-a-GCST90018875	|| id:ebi-a-GCST90001633	Weighted median	55	-0.00980314	0.0316776	0.756967	-0.0718913	0.052285	0.990245	0.930632	1.05368		0.99 (0.93 to 1.05)
1213	ebi-a-GCST90001633	ebi-a-GCST90018875	Lung cancer || id:ebi-a-GCST90018875	|| id:ebi-a-GCST90001633	Inverse variance weighted	55	0.0275125	0.0215407	0.20152	-0.0147072	0.0697322	1.02789	0.9854	1.07222		1.03 (0.99 to 1.07)
1214	ebi-a-GCST90001633	ebi-a-GCST90018875	Lung cancer || id:ebi-a-GCST90018875	|| id:ebi-a-GCST90001633	Simple mode	55	-0.0139384	0.0610622	0.820302	-0.13362	0.105743	0.986158	0.874922	1.11154		0.99 (0.87 to 1.11)
1215	ebi-a-GCST90001633	ebi-a-GCST90018875	Lung cancer || id:ebi-a-GCST90018875	|| id:ebi-a-GCST90001633	Weighted mode	55	-0.0139384	0.0431689	0.748033	-0.0985494	0.0706727	0.986158	0.906151	1.07323		0.99 (0.91 to 1.07)
1216	ebi-a-GCST90001634	ebi-a-GCST90018875	Lung cancer || id:ebi-a-GCST90018875	|| id:ebi-a-GCST90001634	MR Egger	51	0.0311704	0.0506233	0.540921	-0.0680513	0.130392	1.03166	0.934213	1.13928		1.03 (0.93 to 1.14)
1217	ebi-a-GCST90001634	ebi-a-GCST90018875	Lung cancer || id:ebi-a-GCST90018875	|| id:ebi-a-GCST90001634	Weighted median	51	-0.0138175	0.0321026	0.666893	-0.0767385	0.0491035	0.986278	0.926132	1.05033		0.99 (0.93 to 1.05)
1218	ebi-a-GCST90001634	ebi-a-GCST90018875	Lung cancer || id:ebi-a-GCST90018875	|| id:ebi-a-GCST90001634	Inverse variance weighted	51	-0.00422174	0.0238465	0.859478	-0.0509609	0.0425174	0.995787	0.950316	1.04343		1.00 (0.95 to 1.04)
1219	ebi-a-GCST90001634	ebi-a-GCST90018875	Lung cancer || id:ebi-a-GCST90018875	|| id:ebi-a-GCST90001634	Simple mode	51	-0.0229672	0.0539239	0.671996	-0.128658	0.0827237	0.977295	0.879275	1.08624		0.98 (0.88 to 1.09)
1220	ebi-a-GCST90001634	ebi-a-GCST90018875	Lung cancer || id:ebi-a-GCST90018875	|| id:ebi-a-GCST90001634	Weighted mode	51	-0.0266185	0.047823	0.58028	-0.120352	0.0671146	0.973733	0.886609	1.06942		0.97 (0.89 to 1.07)
1221	ebi-a-GCST90001635	ebi-a-GCST90018875	Lung cancer || id:ebi-a-GCST90018875	|| id:ebi-a-GCST90001635	MR Egger	57	-0.0201786	0.041575	0.629352	-0.101666	0.0613083	0.980024	0.903332	1.06323		0.98 (0.90 to 1.06)
1222	ebi-a-GCST90001635	ebi-a-GCST90018875	Lung cancer || id:ebi-a-GCST90018875	|| id:ebi-a-GCST90001635	Weighted median	57	-0.0292759	0.031173	0.347657	-0.0903751	0.0318232	0.971148	0.913588	1.03233		0.97 (0.91 to 1.03)
1223	ebi-a-GCST90001635	ebi-a-GCST90018875	Lung cancer || id:ebi-a-GCST90018875	|| id:ebi-a-GCST90001635	Inverse variance weighted	57	-0.0113966	0.0203873	0.576159	-0.0513558	0.0285626	0.988668	0.949941	1.02897		0.99 (0.95 to 1.03)
1224	ebi-a-GCST90001635	ebi-a-GCST90018875	Lung cancer || id:ebi-a-GCST90018875	|| id:ebi-a-GCST90001635	Simple mode	57	-0.0319663	0.0495594	0.521555	-0.129103	0.0651702	0.968539	0.878884	1.06734		0.97 (0.88 to 1.07)
1225	ebi-a-GCST90001635	ebi-a-GCST90018875	Lung cancer || id:ebi-a-GCST90018875	|| id:ebi-a-GCST90001635	Weighted mode	57	-0.0394456	0.0319071	0.22152	-0.101983	0.0230923	0.961322	0.903044	1.02336		0.96 (0.90 to 1.02)
1226	ebi-a-GCST90001636	ebi-a-GCST90018875	Lung cancer || id:ebi-a-GCST90018875	|| id:ebi-a-GCST90001636	MR Egger	11	0.43198	0.239844	0.105209	-0.0381138	0.902073	1.5403	0.962603	2.46471		1.54 (0.96 to 2.46)
1227	ebi-a-GCST90001636	ebi-a-GCST90018875	Lung cancer || id:ebi-a-GCST90018875	|| id:ebi-a-GCST90001636	Weighted median	11	-0.011335	0.0678791	0.867379	-0.144378	0.121708	0.988729	0.86556	1.12942		0.99 (0.87 to 1.13)
1228	ebi-a-GCST90001636	ebi-a-GCST90018875	Lung cancer || id:ebi-a-GCST90018875	|| id:ebi-a-GCST90001636	Inverse variance weighted	11	0.00376265	0.0611207	0.950912	-0.116034	0.123559	1.00377	0.890445	1.13152		1.00 (0.89 to 1.13)
1229	ebi-a-GCST90001636	ebi-a-GCST90018875	Lung cancer || id:ebi-a-GCST90018875	|| id:ebi-a-GCST90001636	Simple mode	11	-0.0506076	0.135417	0.716416	-0.316025	0.21481	0.950652	0.729041	1.23963		0.95 (0.73 to 1.24)
1230	ebi-a-GCST90001636	ebi-a-GCST90018875	Lung cancer || id:ebi-a-GCST90018875	|| id:ebi-a-GCST90001636	Weighted mode	11	-0.103782	0.156883	0.523223	-0.411273	0.203708	0.901421	0.662806	1.22594		0.90 (0.66 to 1.23)
1231	ebi-a-GCST90001637	ebi-a-GCST90018875	Lung cancer || id:ebi-a-GCST90018875	|| id:ebi-a-GCST90001637	MR Egger	59	0.0433266	0.0553161	0.43672	-0.0650929	0.151746	1.04428	0.93698	1.16386		1.04 (0.94 to 1.16)
1232	ebi-a-GCST90001637	ebi-a-GCST90018875	Lung cancer || id:ebi-a-GCST90018875	|| id:ebi-a-GCST90001637	Weighted median	59	0.0028333	0.0319901	0.929425	-0.0598672	0.0655338	1.00284	0.94189	1.06773		1.00 (0.94 to 1.07)
1233	ebi-a-GCST90001637	ebi-a-GCST90018875	Lung cancer || id:ebi-a-GCST90018875	|| id:ebi-a-GCST90001637	Inverse variance weighted	59	0.0249949	0.0240092	0.297849	-0.0220631	0.072053	1.02531	0.978179	1.07471		1.03 (0.98 to 1.07)
1234	ebi-a-GCST90001637	ebi-a-GCST90018875	Lung cancer || id:ebi-a-GCST90018875	|| id:ebi-a-GCST90001637	Simple mode	59	0.0103296	0.062424	0.869145	-0.112021	0.132681	1.01038	0.894025	1.14189		1.01 (0.89 to 1.14)
1235	ebi-a-GCST90001637	ebi-a-GCST90018875	Lung cancer || id:ebi-a-GCST90018875	|| id:ebi-a-GCST90001637	Weighted mode	59	-0.00868302	0.0492798	0.860752	-0.105271	0.0879054	0.991355	0.90008	1.09188		0.99 (0.90 to 1.09)
1236	ebi-a-GCST90001638	ebi-a-GCST90018875	Lung cancer || id:ebi-a-GCST90018875	|| id:ebi-a-GCST90001638	MR Egger	59	0.0411922	0.0539055	0.447926	-0.0644625	0.146847	1.04205	0.937571	1.15818		1.04 (0.94 to 1.16)
1237	ebi-a-GCST90001638	ebi-a-GCST90018875	Lung cancer || id:ebi-a-GCST90018875	|| id:ebi-a-GCST90001638	Weighted median	59	0.00215267	0.0297811	0.942377	-0.0562184	0.0605237	1.00215	0.945333	1.06239		1.00 (0.95 to 1.06)
1238	ebi-a-GCST90001638	ebi-a-GCST90018875	Lung cancer || id:ebi-a-GCST90018875	|| id:ebi-a-GCST90001638	Inverse variance weighted	59	0.00883605	0.0230945	0.702014	-0.0364292	0.0541013	1.00888	0.964226	1.05559		1.01 (0.96 to 1.06)
1239	ebi-a-GCST90001638	ebi-a-GCST90018875	Lung cancer || id:ebi-a-GCST90018875	|| id:ebi-a-GCST90001638	Simple mode	59	-0.000665047	0.0603008	0.991238	-0.118855	0.117524	0.999335	0.887937	1.12471		1.00 (0.89 to 1.12)
1240	ebi-a-GCST90001638	ebi-a-GCST90018875	Lung cancer || id:ebi-a-GCST90018875	|| id:ebi-a-GCST90001638	Weighted mode	59	-0.00447405	0.0494419	0.928209	-0.10138	0.0924322	0.995536	0.903589	1.09684		1.00 (0.90 to 1.10)
1241	ebi-a-GCST90001639	ebi-a-GCST90018875	Lung cancer || id:ebi-a-GCST90018875	|| id:ebi-a-GCST90001639	MR Egger	20	0.0344051	0.068361	0.620867	-0.0995826	0.168393	1.035	0.905215	1.1834		1.04 (0.91 to 1.18)
1242	ebi-a-GCST90001639	ebi-a-GCST90018875	Lung cancer || id:ebi-a-GCST90018875	|| id:ebi-a-GCST90001639	Weighted median	20	0.018677	0.0442889	0.673238	-0.0681293	0.105483	1.01885	0.93414	1.11125		1.02 (0.93 to 1.11)
1243	ebi-a-GCST90001639	ebi-a-GCST90018875	Lung cancer || id:ebi-a-GCST90018875	|| id:ebi-a-GCST90001639	Inverse variance weighted	20	0.0147836	0.0327794	0.651988	-0.0494641	0.0790313	1.01489	0.951739	1.08224		1.01 (0.95 to 1.08)
1244	ebi-a-GCST90001639	ebi-a-GCST90018875	Lung cancer || id:ebi-a-GCST90018875	|| id:ebi-a-GCST90001639	Simple mode	20	0.00573523	0.0651241	0.930746	-0.121908	0.133379	1.00575	0.88523	1.14268		1.01 (0.89 to 1.14)
1245	ebi-a-GCST90001639	ebi-a-GCST90018875	Lung cancer || id:ebi-a-GCST90018875	|| id:ebi-a-GCST90001639	Weighted mode	20	0.0157066	0.0607308	0.798705	-0.103326	0.134739	1.01583	0.901833	1.14424		1.02 (0.90 to 1.14)
1246	ebi-a-GCST90001640	ebi-a-GCST90018875	Lung cancer || id:ebi-a-GCST90018875	|| id:ebi-a-GCST90001640	MR Egger	6	0.163615	0.316288	0.63224	-0.456311	0.78354	1.17776	0.633617	2.18921		1.18 (0.63 to 2.19)
1247	ebi-a-GCST90001640	ebi-a-GCST90018875	Lung cancer || id:ebi-a-GCST90018875	|| id:ebi-a-GCST90001640	Weighted median	6	-0.0169196	0.0799867	0.832474	-0.173694	0.139854	0.983223	0.840554	1.15011		0.98 (0.84 to 1.15)
1248	ebi-a-GCST90001640	ebi-a-GCST90018875	Lung cancer || id:ebi-a-GCST90018875	|| id:ebi-a-GCST90001640	Inverse variance weighted	6	-0.0771874	0.0591612	0.191996	-0.193143	0.0387685	0.925716	0.824364	1.03953		0.93 (0.82 to 1.04)
1249	ebi-a-GCST90001640	ebi-a-GCST90018875	Lung cancer || id:ebi-a-GCST90018875	|| id:ebi-a-GCST90001640	Simple mode	6	0.00130171	0.106136	0.990689	-0.206725	0.209329	1.0013	0.813243	1.23285		1.00 (0.81 to 1.23)
1250	ebi-a-GCST90001640	ebi-a-GCST90018875	Lung cancer || id:ebi-a-GCST90018875	|| id:ebi-a-GCST90001640	Weighted mode	6	0.00130171	0.101605	0.990274	-0.197844	0.200447	1.0013	0.820498	1.22195		1.00 (0.82 to 1.22)
1251	ebi-a-GCST90001641	ebi-a-GCST90018875	Lung cancer || id:ebi-a-GCST90018875	|| id:ebi-a-GCST90001641	MR Egger	21	0.0413538	0.0429894	0.348157	-0.0429055	0.125613	1.04222	0.958002	1.13384		1.04 (0.96 to 1.13)
1252	ebi-a-GCST90001641	ebi-a-GCST90018875	Lung cancer || id:ebi-a-GCST90018875	|| id:ebi-a-GCST90001641	Weighted median	21	0.00805571	0.0357119	0.821532	-0.0619396	0.078051	1.00809	0.93994	1.08118		1.01 (0.94 to 1.08)
1253	ebi-a-GCST90001641	ebi-a-GCST90018875	Lung cancer || id:ebi-a-GCST90018875	|| id:ebi-a-GCST90001641	Inverse variance weighted	21	0.010454	0.0263255	0.69129	-0.0411441	0.0620521	1.01051	0.959691	1.06402		1.01 (0.96 to 1.06)
1254	ebi-a-GCST90001641	ebi-a-GCST90018875	Lung cancer || id:ebi-a-GCST90018875	|| id:ebi-a-GCST90001641	Simple mode	21	-0.00493784	0.0514192	0.924452	-0.105719	0.0958438	0.995074	0.899677	1.10059		1.00 (0.90 to 1.10)
1255	ebi-a-GCST90001641	ebi-a-GCST90018875	Lung cancer || id:ebi-a-GCST90018875	|| id:ebi-a-GCST90001641	Weighted mode	21	0.00563098	0.0483026	0.908358	-0.0890422	0.100304	1.00565	0.914807	1.10551		1.01 (0.91 to 1.11)
1256	ebi-a-GCST90001642	ebi-a-GCST90018875	Lung cancer || id:ebi-a-GCST90018875	|| id:ebi-a-GCST90001642	MR Egger	34	0.0187831	0.0406135	0.646864	-0.0608194	0.0983856	1.01896	0.940993	1.10339		1.02 (0.94 to 1.10)
1257	ebi-a-GCST90001642	ebi-a-GCST90018875	Lung cancer || id:ebi-a-GCST90018875	|| id:ebi-a-GCST90001642	Weighted median	34	0.0260264	0.0323503	0.421098	-0.0373802	0.0894331	1.02637	0.96331	1.09355		1.03 (0.96 to 1.09)
1258	ebi-a-GCST90001642	ebi-a-GCST90018875	Lung cancer || id:ebi-a-GCST90018875	|| id:ebi-a-GCST90001642	Inverse variance weighted	34	0.0345721	0.0224951	0.124324	-0.00951822	0.0786624	1.03518	0.990527	1.08184		1.04 (0.99 to 1.08)
1259	ebi-a-GCST90001642	ebi-a-GCST90018875	Lung cancer || id:ebi-a-GCST90018875	|| id:ebi-a-GCST90001642	Simple mode	34	0.0762342	0.055344	0.177642	-0.0322401	0.184708	1.07922	0.968274	1.20287		1.08 (0.97 to 1.20)
1260	ebi-a-GCST90001642	ebi-a-GCST90018875	Lung cancer || id:ebi-a-GCST90018875	|| id:ebi-a-GCST90001642	Weighted mode	34	0.0222105	0.0373947	0.556598	-0.0510831	0.095504	1.02246	0.9502	1.10021		1.02 (0.95 to 1.10)
1261	ebi-a-GCST90001643	ebi-a-GCST90018875	Lung cancer || id:ebi-a-GCST90018875	|| id:ebi-a-GCST90001643	MR Egger	33	-0.00713336	0.0145611	0.627661	-0.0356732	0.0214065	0.992892	0.964956	1.02164		0.99 (0.96 to 1.02)
1262	ebi-a-GCST90001643	ebi-a-GCST90018875	Lung cancer || id:ebi-a-GCST90018875	|| id:ebi-a-GCST90001643	Weighted median	33	-0.00130043	0.0159344	0.934955	-0.0325318	0.0299309	0.9987	0.967992	1.03038		1.00 (0.97 to 1.03)
1263	ebi-a-GCST90001643	ebi-a-GCST90018875	Lung cancer || id:ebi-a-GCST90018875	|| id:ebi-a-GCST90001643	Inverse variance weighted	33	0.00578489	0.0112273	0.606379	-0.0162207	0.0277905	1.0058	0.98391	1.02818		1.01 (0.98 to 1.03)
1264	ebi-a-GCST90001643	ebi-a-GCST90018875	Lung cancer || id:ebi-a-GCST90018875	|| id:ebi-a-GCST90001643	Simple mode	33	0.0210877	0.0233739	0.373696	-0.0247251	0.0669005	1.02131	0.975578	1.06919		1.02 (0.98 to 1.07)
1265	ebi-a-GCST90001643	ebi-a-GCST90018875	Lung cancer || id:ebi-a-GCST90018875	|| id:ebi-a-GCST90001643	Weighted mode	33	-0.00624072	0.0138574	0.655493	-0.0334012	0.0209198	0.993779	0.96715	1.02114		0.99 (0.97 to 1.02)
1266	ebi-a-GCST90001644	ebi-a-GCST90018875	Lung cancer || id:ebi-a-GCST90018875	|| id:ebi-a-GCST90001644	MR Egger	41	-0.0559469	0.0335894	0.103805	-0.121782	0.00988837	0.945589	0.885341	1.00994		0.95 (0.89 to 1.01)
1267	ebi-a-GCST90001644	ebi-a-GCST90018875	Lung cancer || id:ebi-a-GCST90018875	|| id:ebi-a-GCST90001644	Weighted median	41	0.027578	0.0283954	0.331442	-0.028077	0.083233	1.02796	0.972313	1.0868		1.03 (0.97 to 1.09)
1268	ebi-a-GCST90001644	ebi-a-GCST90018875	Lung cancer || id:ebi-a-GCST90018875	|| id:ebi-a-GCST90001644	Inverse variance weighted	41	0.0241356	0.0189528	0.202856	-0.0130119	0.0612832	1.02443	0.987072	1.0632		1.02 (0.99 to 1.06)
1269	ebi-a-GCST90001644	ebi-a-GCST90018875	Lung cancer || id:ebi-a-GCST90018875	|| id:ebi-a-GCST90001644	Simple mode	41	0.0774769	0.053036	0.151872	-0.0264738	0.181428	1.08056	0.973874	1.19893		1.08 (0.97 to 1.20)
1270	ebi-a-GCST90001644	ebi-a-GCST90018875	Lung cancer || id:ebi-a-GCST90018875	|| id:ebi-a-GCST90001644	Weighted mode	41	0.0393461	0.0374579	0.299835	-0.0340714	0.112763	1.04013	0.966503	1.11937		1.04 (0.97 to 1.12)
1271	ebi-a-GCST90001645	ebi-a-GCST90018875	Lung cancer || id:ebi-a-GCST90018875	|| id:ebi-a-GCST90001645	MR Egger	26	-0.0246587	0.0459363	0.596346	-0.114694	0.0653764	0.975643	0.891639	1.06756		0.98 (0.89 to 1.07)
1272	ebi-a-GCST90001645	ebi-a-GCST90018875	Lung cancer || id:ebi-a-GCST90018875	|| id:ebi-a-GCST90001645	Weighted median	26	-0.0082606	0.035261	0.814775	-0.0773722	0.060851	0.991773	0.925545	1.06274		0.99 (0.93 to 1.06)
1273	ebi-a-GCST90001645	ebi-a-GCST90018875	Lung cancer || id:ebi-a-GCST90018875	|| id:ebi-a-GCST90001645	Inverse variance weighted	26	-0.0383076	0.0256154	0.134786	-0.0885138	0.0118986	0.962417	0.91529	1.01197		0.96 (0.92 to 1.01)
1274	ebi-a-GCST90001645	ebi-a-GCST90018875	Lung cancer || id:ebi-a-GCST90018875	|| id:ebi-a-GCST90001645	Simple mode	26	-0.0237103	0.0514074	0.648627	-0.124469	0.0770483	0.976569	0.882966	1.08009		0.98 (0.88 to 1.08)
1275	ebi-a-GCST90001645	ebi-a-GCST90018875	Lung cancer || id:ebi-a-GCST90018875	|| id:ebi-a-GCST90001645	Weighted mode	26	-0.00693511	0.0391257	0.860739	-0.0836215	0.0697512	0.993089	0.919779	1.07224		0.99 (0.92 to 1.07)
1276	ebi-a-GCST90001646	ebi-a-GCST90018875	Lung cancer || id:ebi-a-GCST90018875	|| id:ebi-a-GCST90001646	MR Egger	33	0.0034682	0.0142962	0.809917	-0.0245524	0.0314888	1.00347	0.975747	1.03199		1.00 (0.98 to 1.03)
1277	ebi-a-GCST90001646	ebi-a-GCST90018875	Lung cancer || id:ebi-a-GCST90018875	|| id:ebi-a-GCST90001646	Weighted median	33	-0.000854689	0.0150557	0.95473	-0.0303638	0.0286544	0.999146	0.970093	1.02907		1.00 (0.97 to 1.03)
1278	ebi-a-GCST90001646	ebi-a-GCST90018875	Lung cancer || id:ebi-a-GCST90018875	|| id:ebi-a-GCST90001646	Inverse variance weighted	33	-0.00854553	0.0107243	0.425545	-0.0295652	0.0124741	0.991491	0.970868	1.01255		0.99 (0.97 to 1.01)
1279	ebi-a-GCST90001646	ebi-a-GCST90018875	Lung cancer || id:ebi-a-GCST90018875	|| id:ebi-a-GCST90001646	Simple mode	33	-0.0174916	0.02011	0.39089	-0.0569073	0.021924	0.98266	0.944682	1.02217		0.98 (0.94 to 1.02)
1280	ebi-a-GCST90001646	ebi-a-GCST90018875	Lung cancer || id:ebi-a-GCST90018875	|| id:ebi-a-GCST90001646	Weighted mode	33	-0.00119404	0.0121887	0.922573	-0.0250839	0.0226958	0.998807	0.975228	1.02296		1.00 (0.98 to 1.02)
1281	ebi-a-GCST90001647	ebi-a-GCST90018875	Lung cancer || id:ebi-a-GCST90018875	|| id:ebi-a-GCST90001647	MR Egger	34	0.00307517	0.0245123	0.900949	-0.044969	0.0511193	1.00308	0.956027	1.05245		1.00 (0.96 to 1.05)
1282	ebi-a-GCST90001647	ebi-a-GCST90018875	Lung cancer || id:ebi-a-GCST90018875	|| id:ebi-a-GCST90001647	Weighted median	34	0.0170632	0.0221765	0.441639	-0.0264027	0.0605291	1.01721	0.973943	1.0624		1.02 (0.97 to 1.06)
1283	ebi-a-GCST90001647	ebi-a-GCST90018875	Lung cancer || id:ebi-a-GCST90018875	|| id:ebi-a-GCST90001647	Inverse variance weighted	34	-0.0028621	0.0182388	0.875305	-0.0386101	0.0328859	0.997142	0.962126	1.03343		1.00 (0.96 to 1.03)
1284	ebi-a-GCST90001647	ebi-a-GCST90018875	Lung cancer || id:ebi-a-GCST90018875	|| id:ebi-a-GCST90001647	Simple mode	34	-0.0508466	0.0394175	0.206035	-0.128105	0.0264118	0.950424	0.879761	1.02676		0.95 (0.88 to 1.03)
1285	ebi-a-GCST90001647	ebi-a-GCST90018875	Lung cancer || id:ebi-a-GCST90018875	|| id:ebi-a-GCST90001647	Weighted mode	34	0.0118125	0.0186751	0.531403	-0.0247907	0.0484156	1.01188	0.975514	1.04961		1.01 (0.98 to 1.05)
1286	ebi-a-GCST90001648	ebi-a-GCST90018875	Lung cancer || id:ebi-a-GCST90018875	|| id:ebi-a-GCST90001648	MR Egger	65	0.0273391	0.0435627	0.532547	-0.0580438	0.112722	1.02772	0.943609	1.11932		1.03 (0.94 to 1.12)
1287	ebi-a-GCST90001648	ebi-a-GCST90018875	Lung cancer || id:ebi-a-GCST90018875	|| id:ebi-a-GCST90001648	Weighted median	65	0.0265271	0.0240542	0.270113	-0.0206192	0.0736734	1.02688	0.979592	1.07646		1.03 (0.98 to 1.08)
1288	ebi-a-GCST90001648	ebi-a-GCST90018875	Lung cancer || id:ebi-a-GCST90018875	|| id:ebi-a-GCST90001648	Inverse variance weighted	65	0.0107699	0.0177361	0.543699	-0.0239929	0.0455327	1.01083	0.976293	1.04659		1.01 (0.98 to 1.05)
1289	ebi-a-GCST90001648	ebi-a-GCST90018875	Lung cancer || id:ebi-a-GCST90018875	|| id:ebi-a-GCST90001648	Simple mode	65	0.016627	0.0388225	0.669883	-0.0594651	0.0927191	1.01677	0.942268	1.09715		1.02 (0.94 to 1.10)
1290	ebi-a-GCST90001648	ebi-a-GCST90018875	Lung cancer || id:ebi-a-GCST90018875	|| id:ebi-a-GCST90001648	Weighted mode	65	0.0124868	0.025485	0.625832	-0.0374637	0.0624373	1.01257	0.963229	1.06443		1.01 (0.96 to 1.06)
1291	ebi-a-GCST90001649	ebi-a-GCST90018875	Lung cancer || id:ebi-a-GCST90018875	|| id:ebi-a-GCST90001649	MR Egger	72	0.00663135	0.0247462	0.789507	-0.0418712	0.0551339	1.00665	0.958993	1.05668		1.01 (0.96 to 1.06)
1292	ebi-a-GCST90001649	ebi-a-GCST90018875	Lung cancer || id:ebi-a-GCST90018875	|| id:ebi-a-GCST90001649	Weighted median	72	0.0059171	0.020845	0.776516	-0.034939	0.0467732	1.00593	0.965664	1.04788		1.01 (0.97 to 1.05)
1293	ebi-a-GCST90001649	ebi-a-GCST90018875	Lung cancer || id:ebi-a-GCST90018875	|| id:ebi-a-GCST90001649	Inverse variance weighted	72	0.00894841	0.0127427	0.482531	-0.0160273	0.0339241	1.00899	0.9841	1.03451		1.01 (0.98 to 1.03)
1294	ebi-a-GCST90001649	ebi-a-GCST90018875	Lung cancer || id:ebi-a-GCST90018875	|| id:ebi-a-GCST90001649	Simple mode	72	-0.000715619	0.0357043	0.984065	-0.070696	0.0692647	0.999285	0.931745	1.07172		1.00 (0.93 to 1.07)
1295	ebi-a-GCST90001649	ebi-a-GCST90018875	Lung cancer || id:ebi-a-GCST90018875	|| id:ebi-a-GCST90001649	Weighted mode	72	0.0024826	0.0225994	0.912836	-0.0418122	0.0467774	1.00249	0.95905	1.04789		1.00 (0.96 to 1.05)
1296	ebi-a-GCST90001650	ebi-a-GCST90018875	Lung cancer || id:ebi-a-GCST90018875	|| id:ebi-a-GCST90001650	MR Egger	74	-0.00854404	0.0290803	0.76975	-0.0655415	0.0484534	0.991492	0.93656	1.04965		0.99 (0.94 to 1.05)
1297	ebi-a-GCST90001650	ebi-a-GCST90018875	Lung cancer || id:ebi-a-GCST90018875	|| id:ebi-a-GCST90001650	Weighted median	74	0.0272579	0.020575	0.185235	-0.0130691	0.0675849	1.02763	0.987016	1.06992		1.03 (0.99 to 1.07)
1298	ebi-a-GCST90001650	ebi-a-GCST90018875	Lung cancer || id:ebi-a-GCST90018875	|| id:ebi-a-GCST90001650	Inverse variance weighted	74	0.0116404	0.0135691	0.390972	-0.0149551	0.0382359	1.01171	0.985156	1.03898		1.01 (0.99 to 1.04)
1299	ebi-a-GCST90001650	ebi-a-GCST90018875	Lung cancer || id:ebi-a-GCST90018875	|| id:ebi-a-GCST90001650	Simple mode	74	0.00529509	0.0338621	0.876171	-0.0610746	0.0716647	1.00531	0.940753	1.0743		1.01 (0.94 to 1.07)
1300	ebi-a-GCST90001650	ebi-a-GCST90018875	Lung cancer || id:ebi-a-GCST90018875	|| id:ebi-a-GCST90001650	Weighted mode	74	0.020238	0.02352	0.392352	-0.0258611	0.0663372	1.02044	0.97447	1.06859		1.02 (0.97 to 1.07)
1301	ebi-a-GCST90001651	ebi-a-GCST90018875	Lung cancer || id:ebi-a-GCST90018875	|| id:ebi-a-GCST90001651	MR Egger	27	-0.0335151	0.0376298	0.381606	-0.107269	0.0402392	0.96704	0.898284	1.04106		0.97 (0.90 to 1.04)
1302	ebi-a-GCST90001651	ebi-a-GCST90018875	Lung cancer || id:ebi-a-GCST90018875	|| id:ebi-a-GCST90001651	Weighted median	27	-0.0353587	0.0331474	0.286103	-0.100328	0.0296102	0.965259	0.904541	1.03005		0.97 (0.90 to 1.03)
1303	ebi-a-GCST90001651	ebi-a-GCST90018875	Lung cancer || id:ebi-a-GCST90018875	|| id:ebi-a-GCST90001651	Inverse variance weighted	27	-0.027051	0.0225001	0.229263	-0.0711512	0.0170493	0.973312	0.931321	1.0172		0.97 (0.93 to 1.02)
1304	ebi-a-GCST90001651	ebi-a-GCST90018875	Lung cancer || id:ebi-a-GCST90018875	|| id:ebi-a-GCST90001651	Simple mode	27	-0.0432647	0.0469124	0.36488	-0.135213	0.0486835	0.957658	0.87353	1.04989		0.96 (0.87 to 1.05)
1305	ebi-a-GCST90001651	ebi-a-GCST90018875	Lung cancer || id:ebi-a-GCST90018875	|| id:ebi-a-GCST90001651	Weighted mode	27	-0.0404532	0.0351843	0.260713	-0.109414	0.028508	0.960354	0.896359	1.02892		0.96 (0.90 to 1.03)
1306	ebi-a-GCST90001652	ebi-a-GCST90018875	Lung cancer || id:ebi-a-GCST90018875	|| id:ebi-a-GCST90001652	MR Egger	26	-0.0308247	0.0426283	0.476606	-0.114376	0.0527269	0.969646	0.891922	1.05414		0.97 (0.89 to 1.05)
1307	ebi-a-GCST90001652	ebi-a-GCST90018875	Lung cancer || id:ebi-a-GCST90018875	|| id:ebi-a-GCST90001652	Weighted median	26	0.00623116	0.0358201	0.861899	-0.0639763	0.0764387	1.00625	0.938027	1.07944		1.01 (0.94 to 1.08)
1308	ebi-a-GCST90001652	ebi-a-GCST90018875	Lung cancer || id:ebi-a-GCST90018875	|| id:ebi-a-GCST90001652	Inverse variance weighted	26	-0.0209392	0.0254149	0.41	-0.0707525	0.0288741	0.979278	0.931692	1.02929		0.98 (0.93 to 1.03)
1309	ebi-a-GCST90001652	ebi-a-GCST90018875	Lung cancer || id:ebi-a-GCST90018875	|| id:ebi-a-GCST90001652	Simple mode	26	0.00388853	0.0611418	0.949796	-0.115949	0.123726	1.0039	0.89052	1.13171		1.00 (0.89 to 1.13)
1310	ebi-a-GCST90001652	ebi-a-GCST90018875	Lung cancer || id:ebi-a-GCST90018875	|| id:ebi-a-GCST90001652	Weighted mode	26	0.00162666	0.034518	0.962788	-0.0660287	0.069282	1.00163	0.936104	1.07174		1.00 (0.94 to 1.07)
1311	ebi-a-GCST90001653	ebi-a-GCST90018875	Lung cancer || id:ebi-a-GCST90018875	|| id:ebi-a-GCST90001653	MR Egger	32	0.0364514	0.0356062	0.314144	-0.0333367	0.106239	1.03712	0.967213	1.11209		1.04 (0.97 to 1.11)
1312	ebi-a-GCST90001653	ebi-a-GCST90018875	Lung cancer || id:ebi-a-GCST90018875	|| id:ebi-a-GCST90001653	Weighted median	32	0.0311948	0.032951	0.343791	-0.0333892	0.0957788	1.03169	0.967162	1.10052		1.03 (0.97 to 1.10)
1313	ebi-a-GCST90001653	ebi-a-GCST90018875	Lung cancer || id:ebi-a-GCST90018875	|| id:ebi-a-GCST90001653	Inverse variance weighted	32	0.0135111	0.0224152	0.546667	-0.0304228	0.0574449	1.0136	0.970035	1.05913		1.01 (0.97 to 1.06)
1314	ebi-a-GCST90001653	ebi-a-GCST90018875	Lung cancer || id:ebi-a-GCST90018875	|| id:ebi-a-GCST90001653	Simple mode	32	0.0275334	0.0461952	0.555487	-0.0630091	0.118076	1.02792	0.938935	1.12533		1.03 (0.94 to 1.13)
1315	ebi-a-GCST90001653	ebi-a-GCST90018875	Lung cancer || id:ebi-a-GCST90018875	|| id:ebi-a-GCST90001653	Weighted mode	32	0.0245389	0.0313208	0.439296	-0.0368498	0.0859276	1.02484	0.963821	1.08973		1.02 (0.96 to 1.09)
1316	ebi-a-GCST90001654	ebi-a-GCST90018875	Lung cancer || id:ebi-a-GCST90018875	|| id:ebi-a-GCST90001654	MR Egger	40	0.0414414	0.0386748	0.290688	-0.0343612	0.117244	1.04231	0.966222	1.12439		1.04 (0.97 to 1.12)
1317	ebi-a-GCST90001654	ebi-a-GCST90018875	Lung cancer || id:ebi-a-GCST90018875	|| id:ebi-a-GCST90001654	Weighted median	40	0.0357848	0.0327077	0.273919	-0.0283222	0.0998919	1.03643	0.972075	1.10505		1.04 (0.97 to 1.11)
1318	ebi-a-GCST90001654	ebi-a-GCST90018875	Lung cancer || id:ebi-a-GCST90018875	|| id:ebi-a-GCST90001654	Inverse variance weighted	40	0.0414393	0.0213266	0.0520069	-0.000360912	0.0832395	1.04231	0.999639	1.0868		1.04 (1.00 to 1.09)
1319	ebi-a-GCST90001654	ebi-a-GCST90018875	Lung cancer || id:ebi-a-GCST90018875	|| id:ebi-a-GCST90001654	Simple mode	40	0.0199944	0.0481332	0.680127	-0.0743466	0.114335	1.0202	0.92835	1.12113		1.02 (0.93 to 1.12)
1320	ebi-a-GCST90001654	ebi-a-GCST90018875	Lung cancer || id:ebi-a-GCST90018875	|| id:ebi-a-GCST90001654	Weighted mode	40	0.0304155	0.0360022	0.403362	-0.0401487	0.10098	1.03088	0.960647	1.10625		1.03 (0.96 to 1.11)
1321	ebi-a-GCST90001655	ebi-a-GCST90018875	Lung cancer || id:ebi-a-GCST90018875	|| id:ebi-a-GCST90001655	MR Egger	26	0.0177989	0.0541735	0.745343	-0.0883811	0.123979	1.01796	0.915412	1.13199		1.02 (0.92 to 1.13)
1322	ebi-a-GCST90001655	ebi-a-GCST90018875	Lung cancer || id:ebi-a-GCST90018875	|| id:ebi-a-GCST90001655	Weighted median	26	0.0307995	0.0406543	0.448694	-0.048883	0.110482	1.03128	0.952293	1.11682		1.03 (0.95 to 1.12)
1323	ebi-a-GCST90001655	ebi-a-GCST90018875	Lung cancer || id:ebi-a-GCST90018875	|| id:ebi-a-GCST90001655	Inverse variance weighted	26	0.027662	0.0296771	0.351285	-0.0305051	0.0858291	1.02805	0.969956	1.08962		1.03 (0.97 to 1.09)
1324	ebi-a-GCST90001655	ebi-a-GCST90018875	Lung cancer || id:ebi-a-GCST90018875	|| id:ebi-a-GCST90001655	Simple mode	26	0.0113293	0.0541835	0.836072	-0.0948704	0.117529	1.01139	0.909491	1.12471		1.01 (0.91 to 1.12)
1325	ebi-a-GCST90001655	ebi-a-GCST90018875	Lung cancer || id:ebi-a-GCST90018875	|| id:ebi-a-GCST90001655	Weighted mode	26	0.0262688	0.038043	0.49624	-0.0482956	0.100833	1.02662	0.952852	1.10609		1.03 (0.95 to 1.11)
1326	ebi-a-GCST90001656	ebi-a-GCST90018875	Lung cancer || id:ebi-a-GCST90018875	|| id:ebi-a-GCST90001656	MR Egger	32	-0.0364514	0.0356062	0.314144	-0.106239	0.0333367	0.964205	0.899209	1.0339		0.96 (0.90 to 1.03)
1327	ebi-a-GCST90001656	ebi-a-GCST90018875	Lung cancer || id:ebi-a-GCST90018875	|| id:ebi-a-GCST90001656	Weighted median	32	-0.0311948	0.0331902	0.347279	-0.0962475	0.0338579	0.969287	0.908239	1.03444		0.97 (0.91 to 1.03)
1328	ebi-a-GCST90001656	ebi-a-GCST90018875	Lung cancer || id:ebi-a-GCST90018875	|| id:ebi-a-GCST90001656	Inverse variance weighted	32	-0.0135111	0.0224152	0.546667	-0.0574449	0.0304228	0.98658	0.944174	1.03089		0.99 (0.94 to 1.03)
1329	ebi-a-GCST90001656	ebi-a-GCST90018875	Lung cancer || id:ebi-a-GCST90018875	|| id:ebi-a-GCST90001656	Simple mode	32	-0.0275334	0.0467806	0.560417	-0.119223	0.0641564	0.972842	0.88761	1.06626		0.97 (0.89 to 1.07)
1330	ebi-a-GCST90001656	ebi-a-GCST90018875	Lung cancer || id:ebi-a-GCST90018875	|| id:ebi-a-GCST90001656	Weighted mode	32	-0.0245389	0.0310267	0.435014	-0.0853512	0.0362734	0.97576	0.91819	1.03694		0.98 (0.92 to 1.04)
1331	ebi-a-GCST90001657	ebi-a-GCST90018875	Lung cancer || id:ebi-a-GCST90018875	|| id:ebi-a-GCST90001657	MR Egger	13	0.0644871	0.103025	0.544126	-0.137442	0.266416	1.06661	0.871585	1.30528		1.07 (0.87 to 1.31)
1332	ebi-a-GCST90001657	ebi-a-GCST90018875	Lung cancer || id:ebi-a-GCST90018875	|| id:ebi-a-GCST90001657	Weighted median	13	0.0595821	0.0591281	0.313609	-0.0563091	0.175473	1.06139	0.945247	1.19181		1.06 (0.95 to 1.19)
1333	ebi-a-GCST90001657	ebi-a-GCST90018875	Lung cancer || id:ebi-a-GCST90018875	|| id:ebi-a-GCST90001657	Inverse variance weighted	13	0.0702506	0.0513053	0.170917	-0.0303079	0.170809	1.07278	0.970147	1.18626		1.07 (0.97 to 1.19)
1334	ebi-a-GCST90001657	ebi-a-GCST90018875	Lung cancer || id:ebi-a-GCST90018875	|| id:ebi-a-GCST90001657	Simple mode	13	0.0465428	0.0938068	0.628747	-0.137319	0.230404	1.04764	0.871692	1.25911		1.05 (0.87 to 1.26)
1335	ebi-a-GCST90001657	ebi-a-GCST90018875	Lung cancer || id:ebi-a-GCST90018875	|| id:ebi-a-GCST90001657	Weighted mode	13	0.0127497	0.067902	0.854198	-0.120338	0.145838	1.01283	0.88662	1.15701		1.01 (0.89 to 1.16)
1336	ebi-a-GCST90001658	ebi-a-GCST90018875	Lung cancer || id:ebi-a-GCST90018875	|| id:ebi-a-GCST90001658	MR Egger	237	-0.0134691	0.0126453	0.287905	-0.0382539	0.0113158	0.986621	0.962469	1.01138		0.99 (0.96 to 1.01)
1337	ebi-a-GCST90001658	ebi-a-GCST90018875	Lung cancer || id:ebi-a-GCST90018875	|| id:ebi-a-GCST90001658	Weighted median	237	-0.0199659	0.0111342	0.0729397	-0.0417888	0.00185709	0.980232	0.959072	1.00186		0.98 (0.96 to 1.00)
1338	ebi-a-GCST90001658	ebi-a-GCST90018875	Lung cancer || id:ebi-a-GCST90018875	|| id:ebi-a-GCST90001658	Inverse variance weighted	237	-0.00386499	0.00698788	0.580195	-0.0175612	0.00983125	0.996142	0.982592	1.00988		1.00 (0.98 to 1.01)
1339	ebi-a-GCST90001658	ebi-a-GCST90018875	Lung cancer || id:ebi-a-GCST90018875	|| id:ebi-a-GCST90001658	Simple mode	237	-0.0161049	0.0224367	0.473596	-0.0600808	0.0278711	0.984024	0.941688	1.02826		0.98 (0.94 to 1.03)
1340	ebi-a-GCST90001658	ebi-a-GCST90018875	Lung cancer || id:ebi-a-GCST90018875	|| id:ebi-a-GCST90001658	Weighted mode	237	-0.0216794	0.0131057	0.0994164	-0.0473665	0.00400772	0.978554	0.953738	1.00402		0.98 (0.95 to 1.00)
1341	ebi-a-GCST90001659	ebi-a-GCST90018875	Lung cancer || id:ebi-a-GCST90018875	|| id:ebi-a-GCST90001659	MR Egger	245	-0.0101178	0.0134886	0.45392	-0.0365555	0.0163199	0.989933	0.964105	1.01645		0.99 (0.96 to 1.02)
1342	ebi-a-GCST90001659	ebi-a-GCST90018875	Lung cancer || id:ebi-a-GCST90018875	|| id:ebi-a-GCST90001659	Weighted median	245	-0.0143757	0.0108497	0.185176	-0.035641	0.00688972	0.985727	0.964987	1.00691		0.99 (0.96 to 1.01)
1343	ebi-a-GCST90001659	ebi-a-GCST90018875	Lung cancer || id:ebi-a-GCST90018875	|| id:ebi-a-GCST90001659	Inverse variance weighted	245	-0.00323209	0.00692526	0.640707	-0.0168056	0.0103414	0.996773	0.983335	1.0104		1.00 (0.98 to 1.01)
1344	ebi-a-GCST90001659	ebi-a-GCST90018875	Lung cancer || id:ebi-a-GCST90018875	|| id:ebi-a-GCST90001659	Simple mode	245	-0.0165786	0.02108	0.432361	-0.0578954	0.0247382	0.983558	0.943749	1.02505		0.98 (0.94 to 1.03)
1345	ebi-a-GCST90001659	ebi-a-GCST90018875	Lung cancer || id:ebi-a-GCST90018875	|| id:ebi-a-GCST90001659	Weighted mode	245	-0.0220882	0.012896	0.0880221	-0.0473644	0.00318807	0.978154	0.95374	1.00319		0.98 (0.95 to 1.00)
1346	ebi-a-GCST90001660	ebi-a-GCST90018875	Lung cancer || id:ebi-a-GCST90018875	|| id:ebi-a-GCST90001660	MR Egger	231	-0.000840874	0.0130524	0.94869	-0.0264236	0.0247418	0.999159	0.973922	1.02505		1.00 (0.97 to 1.03)
1347	ebi-a-GCST90001660	ebi-a-GCST90018875	Lung cancer || id:ebi-a-GCST90018875	|| id:ebi-a-GCST90001660	Weighted median	231	-0.00671018	0.0104445	0.520575	-0.0271814	0.0137611	0.993312	0.973185	1.01386		0.99 (0.97 to 1.01)
1348	ebi-a-GCST90001660	ebi-a-GCST90018875	Lung cancer || id:ebi-a-GCST90018875	|| id:ebi-a-GCST90001660	Inverse variance weighted	231	-0.00459276	0.00681186	0.500166	-0.017944	0.0087585	0.995418	0.982216	1.0088		1.00 (0.98 to 1.01)
1349	ebi-a-GCST90001660	ebi-a-GCST90018875	Lung cancer || id:ebi-a-GCST90018875	|| id:ebi-a-GCST90001660	Simple mode	231	-0.0259549	0.0204526	0.205714	-0.066042	0.0141322	0.974379	0.936092	1.01423		0.97 (0.94 to 1.01)
1350	ebi-a-GCST90001660	ebi-a-GCST90018875	Lung cancer || id:ebi-a-GCST90018875	|| id:ebi-a-GCST90001660	Weighted mode	231	-0.0170314	0.0131439	0.196356	-0.0427934	0.00873066	0.983113	0.958109	1.00877		0.98 (0.96 to 1.01)
1351	ebi-a-GCST90001661	ebi-a-GCST90018875	Lung cancer || id:ebi-a-GCST90018875	|| id:ebi-a-GCST90001661	MR Egger	35	-0.0243368	0.0392412	0.539395	-0.10125	0.052576	0.975957	0.903707	1.05398		0.98 (0.90 to 1.05)
1352	ebi-a-GCST90001661	ebi-a-GCST90018875	Lung cancer || id:ebi-a-GCST90018875	|| id:ebi-a-GCST90001661	Weighted median	35	-0.0274872	0.032942	0.404049	-0.0920536	0.0370792	0.972887	0.912056	1.03778		0.97 (0.91 to 1.04)
1353	ebi-a-GCST90001661	ebi-a-GCST90018875	Lung cancer || id:ebi-a-GCST90018875	|| id:ebi-a-GCST90001661	Inverse variance weighted	35	-0.00321962	0.0230153	0.888747	-0.0483297	0.0418904	0.996786	0.95282	1.04278		1.00 (0.95 to 1.04)
1354	ebi-a-GCST90001661	ebi-a-GCST90018875	Lung cancer || id:ebi-a-GCST90018875	|| id:ebi-a-GCST90001661	Simple mode	35	-0.0570165	0.0467214	0.230728	-0.14859	0.0345574	0.944579	0.861922	1.03516		0.94 (0.86 to 1.04)
1355	ebi-a-GCST90001661	ebi-a-GCST90018875	Lung cancer || id:ebi-a-GCST90018875	|| id:ebi-a-GCST90001661	Weighted mode	35	-0.0318604	0.0381731	0.409753	-0.10668	0.0429588	0.968642	0.898814	1.04389		0.97 (0.90 to 1.04)
1356	ebi-a-GCST90001662	ebi-a-GCST90018875	Lung cancer || id:ebi-a-GCST90018875	|| id:ebi-a-GCST90001662	MR Egger	18	-0.011099	0.00703159	0.134028	-0.0248809	0.00268296	0.988962	0.975426	1.00269		0.99 (0.98 to 1.00)
1357	ebi-a-GCST90001662	ebi-a-GCST90018875	Lung cancer || id:ebi-a-GCST90018875	|| id:ebi-a-GCST90001662	Weighted median	18	-0.00953417	0.00673343	0.156791	-0.0227317	0.00366334	0.990511	0.977525	1.00367		0.99 (0.98 to 1.00)
1358	ebi-a-GCST90001662	ebi-a-GCST90018875	Lung cancer || id:ebi-a-GCST90018875	|| id:ebi-a-GCST90001662	Inverse variance weighted	18	-0.0122153	0.00629013	0.0521393	-0.024544	0.000113336	0.987859	0.975755	1.00011		0.99 (0.98 to 1.00)
1359	ebi-a-GCST90001662	ebi-a-GCST90018875	Lung cancer || id:ebi-a-GCST90018875	|| id:ebi-a-GCST90001662	Simple mode	18	-0.049003	0.0280439	0.0986114	-0.103969	0.00596298	0.952178	0.901253	1.00598		0.95 (0.90 to 1.01)
1360	ebi-a-GCST90001662	ebi-a-GCST90018875	Lung cancer || id:ebi-a-GCST90018875	|| id:ebi-a-GCST90001662	Weighted mode	18	-0.0108215	0.00647031	0.112732	-0.0235033	0.00186035	0.989237	0.976771	1.00186		0.99 (0.98 to 1.00)
1361	ebi-a-GCST90001663	ebi-a-GCST90018875	Lung cancer || id:ebi-a-GCST90018875	|| id:ebi-a-GCST90001663	MR Egger	32	-0.0304594	0.0351404	0.392936	-0.0993346	0.0384157	0.97	0.90544	1.03916		0.97 (0.91 to 1.04)
1362	ebi-a-GCST90001663	ebi-a-GCST90018875	Lung cancer || id:ebi-a-GCST90018875	|| id:ebi-a-GCST90001663	Weighted median	32	-0.015658	0.0287719	0.586295	-0.0720509	0.0407348	0.984464	0.930484	1.04158		0.98 (0.93 to 1.04)
1363	ebi-a-GCST90001663	ebi-a-GCST90018875	Lung cancer || id:ebi-a-GCST90018875	|| id:ebi-a-GCST90001663	Inverse variance weighted	32	0.00540187	0.020647	0.793607	-0.0350663	0.04587	1.00542	0.965541	1.04694		1.01 (0.97 to 1.05)
1364	ebi-a-GCST90001663	ebi-a-GCST90018875	Lung cancer || id:ebi-a-GCST90018875	|| id:ebi-a-GCST90001663	Simple mode	32	-0.0349472	0.0483575	0.475291	-0.129728	0.0598335	0.965656	0.878334	1.06166		0.97 (0.88 to 1.06)
1365	ebi-a-GCST90001663	ebi-a-GCST90018875	Lung cancer || id:ebi-a-GCST90018875	|| id:ebi-a-GCST90001663	Weighted mode	32	-0.0276828	0.0421676	0.51635	-0.110331	0.0549656	0.972697	0.895537	1.0565		0.97 (0.90 to 1.06)
1366	ebi-a-GCST90001664	ebi-a-GCST90018875	Lung cancer || id:ebi-a-GCST90018875	|| id:ebi-a-GCST90001664	MR Egger	69	-0.00183988	0.00287503	0.524386	-0.00747494	0.00379518	0.998162	0.992553	1.0038		1.00 (0.99 to 1.00)
1367	ebi-a-GCST90001664	ebi-a-GCST90018875	Lung cancer || id:ebi-a-GCST90018875	|| id:ebi-a-GCST90001664	Weighted median	69	-0.000923701	0.00317948	0.771419	-0.00715549	0.00530809	0.999077	0.99287	1.00532		1.00 (0.99 to 1.01)
1368	ebi-a-GCST90001664	ebi-a-GCST90018875	Lung cancer || id:ebi-a-GCST90018875	|| id:ebi-a-GCST90001664	Inverse variance weighted	69	-0.000921502	0.00272926	0.735636	-0.00627086	0.00442785	0.999079	0.993749	1.00444		1.00 (0.99 to 1.00)
1369	ebi-a-GCST90001664	ebi-a-GCST90018875	Lung cancer || id:ebi-a-GCST90018875	|| id:ebi-a-GCST90001664	Simple mode	69	-0.000409145	0.0135816	0.976056	-0.0270291	0.0262108	0.999591	0.973333	1.02656		1.00 (0.97 to 1.03)
1370	ebi-a-GCST90001664	ebi-a-GCST90018875	Lung cancer || id:ebi-a-GCST90018875	|| id:ebi-a-GCST90001664	Weighted mode	69	-0.00231812	0.00294507	0.433947	-0.00809047	0.00345422	0.997685	0.991942	1.00346		1.00 (0.99 to 1.00)
1371	ebi-a-GCST90001665	ebi-a-GCST90018875	Lung cancer || id:ebi-a-GCST90018875	|| id:ebi-a-GCST90001665	MR Egger	47	-0.00612491	0.0128003	0.634612	-0.0312134	0.0189636	0.993894	0.969269	1.01914		0.99 (0.97 to 1.02)
1372	ebi-a-GCST90001665	ebi-a-GCST90018875	Lung cancer || id:ebi-a-GCST90018875	|| id:ebi-a-GCST90001665	Weighted median	47	-0.00924621	0.0144084	0.521054	-0.0374867	0.0189943	0.990796	0.963207	1.01918		0.99 (0.96 to 1.02)
1373	ebi-a-GCST90001665	ebi-a-GCST90018875	Lung cancer || id:ebi-a-GCST90018875	|| id:ebi-a-GCST90001665	Inverse variance weighted	47	-0.0115098	0.0107806	0.285681	-0.0326398	0.00962011	0.988556	0.967887	1.00967		0.99 (0.97 to 1.01)
1374	ebi-a-GCST90001665	ebi-a-GCST90018875	Lung cancer || id:ebi-a-GCST90018875	|| id:ebi-a-GCST90001665	Simple mode	47	-0.00479364	0.0238331	0.841481	-0.0515066	0.0419193	0.995218	0.949797	1.04281		1.00 (0.95 to 1.04)
1375	ebi-a-GCST90001665	ebi-a-GCST90018875	Lung cancer || id:ebi-a-GCST90018875	|| id:ebi-a-GCST90001665	Weighted mode	47	-0.00693907	0.012793	0.590154	-0.0320134	0.0181353	0.993085	0.968494	1.0183		0.99 (0.97 to 1.02)
1376	ebi-a-GCST90001666	ebi-a-GCST90018875	Lung cancer || id:ebi-a-GCST90018875	|| id:ebi-a-GCST90001666	MR Egger	68	-0.00116635	0.00257008	0.651447	-0.00620371	0.003871	0.998834	0.993815	1.00388		1.00 (0.99 to 1.00)
1377	ebi-a-GCST90001666	ebi-a-GCST90018875	Lung cancer || id:ebi-a-GCST90018875	|| id:ebi-a-GCST90001666	Weighted median	68	-0.000849884	0.00293917	0.772461	-0.00661066	0.00491089	0.99915	0.993411	1.00492		1.00 (0.99 to 1.00)
1378	ebi-a-GCST90001666	ebi-a-GCST90018875	Lung cancer || id:ebi-a-GCST90018875	|| id:ebi-a-GCST90001666	Inverse variance weighted	68	-0.000579949	0.00239628	0.808764	-0.00527666	0.00411676	0.99942	0.994737	1.00413		1.00 (0.99 to 1.00)
1379	ebi-a-GCST90001666	ebi-a-GCST90018875	Lung cancer || id:ebi-a-GCST90018875	|| id:ebi-a-GCST90001666	Simple mode	68	-0.0049837	0.0085452	0.561706	-0.0217323	0.0117649	0.995029	0.978502	1.01183		1.00 (0.98 to 1.01)
1380	ebi-a-GCST90001666	ebi-a-GCST90018875	Lung cancer || id:ebi-a-GCST90018875	|| id:ebi-a-GCST90001666	Weighted mode	68	-0.00045711	0.0028511	0.873105	-0.00604526	0.00513104	0.999543	0.993973	1.00514		1.00 (0.99 to 1.01)
1381	ebi-a-GCST90001667	ebi-a-GCST90018875	Lung cancer || id:ebi-a-GCST90018875	|| id:ebi-a-GCST90001667	MR Egger	38	-0.00718211	0.00737979	0.336942	-0.0216465	0.00728229	0.992844	0.978586	1.00731		0.99 (0.98 to 1.01)
1382	ebi-a-GCST90001667	ebi-a-GCST90018875	Lung cancer || id:ebi-a-GCST90018875	|| id:ebi-a-GCST90001667	Weighted median	38	-0.00536693	0.00843047	0.524378	-0.0218906	0.0111568	0.994647	0.978347	1.01122		0.99 (0.98 to 1.01)
1383	ebi-a-GCST90001667	ebi-a-GCST90018875	Lung cancer || id:ebi-a-GCST90018875	|| id:ebi-a-GCST90001667	Inverse variance weighted	38	-0.00518263	0.00643058	0.42028	-0.0177866	0.00742131	0.994831	0.982371	1.00745		0.99 (0.98 to 1.01)
1384	ebi-a-GCST90001667	ebi-a-GCST90018875	Lung cancer || id:ebi-a-GCST90018875	|| id:ebi-a-GCST90001667	Simple mode	38	-0.00390309	0.0189975	0.838344	-0.0411381	0.033332	0.996105	0.959697	1.03389		1.00 (0.96 to 1.03)
1385	ebi-a-GCST90001667	ebi-a-GCST90018875	Lung cancer || id:ebi-a-GCST90018875	|| id:ebi-a-GCST90001667	Weighted mode	38	-0.0056345	0.00654358	0.394744	-0.0184599	0.00719093	0.994381	0.981709	1.00722		0.99 (0.98 to 1.01)
1386	ebi-a-GCST90001668	ebi-a-GCST90018875	Lung cancer || id:ebi-a-GCST90018875	|| id:ebi-a-GCST90001668	MR Egger	40	0.00716371	0.0128402	0.580175	-0.018003	0.0323304	1.00719	0.982158	1.03286		1.01 (0.98 to 1.03)
1387	ebi-a-GCST90001668	ebi-a-GCST90018875	Lung cancer || id:ebi-a-GCST90018875	|| id:ebi-a-GCST90001668	Weighted median	40	0.0122725	0.0152772	0.42179	-0.0176708	0.0422158	1.01235	0.982484	1.04312		1.01 (0.98 to 1.04)
1388	ebi-a-GCST90001668	ebi-a-GCST90018875	Lung cancer || id:ebi-a-GCST90018875	|| id:ebi-a-GCST90001668	Inverse variance weighted	40	0.00845346	0.0108134	0.434355	-0.0127407	0.0296476	1.00849	0.98734	1.03009		1.01 (0.99 to 1.03)
1389	ebi-a-GCST90001668	ebi-a-GCST90018875	Lung cancer || id:ebi-a-GCST90018875	|| id:ebi-a-GCST90001668	Simple mode	40	0.00901212	0.0224918	0.690839	-0.0350717	0.053096	1.00905	0.965536	1.05453		1.01 (0.97 to 1.05)
1390	ebi-a-GCST90001668	ebi-a-GCST90018875	Lung cancer || id:ebi-a-GCST90018875	|| id:ebi-a-GCST90001668	Weighted mode	40	0.0139145	0.0164105	0.401667	-0.0182501	0.0460791	1.01401	0.981915	1.04716		1.01 (0.98 to 1.05)
1391	ebi-a-GCST90001669	ebi-a-GCST90018875	Lung cancer || id:ebi-a-GCST90018875	|| id:ebi-a-GCST90001669	MR Egger	46	0.00610451	0.00482882	0.21282	-0.00335998	0.015569	1.00612	0.996646	1.01569		1.01 (1.00 to 1.02)
1392	ebi-a-GCST90001669	ebi-a-GCST90018875	Lung cancer || id:ebi-a-GCST90018875	|| id:ebi-a-GCST90001669	Weighted median	46	-0.000227664	0.00668346	0.972826	-0.0133273	0.0128719	0.999772	0.986761	1.01296		1.00 (0.99 to 1.01)
1393	ebi-a-GCST90001669	ebi-a-GCST90018875	Lung cancer || id:ebi-a-GCST90018875	|| id:ebi-a-GCST90001669	Inverse variance weighted	46	0.0052383	0.00431325	0.224569	-0.00321567	0.0136923	1.00525	0.996789	1.01379		1.01 (1.00 to 1.01)
1394	ebi-a-GCST90001669	ebi-a-GCST90018875	Lung cancer || id:ebi-a-GCST90018875	|| id:ebi-a-GCST90001669	Simple mode	46	0.0066517	0.0100895	0.513081	-0.0131237	0.0264271	1.00667	0.986962	1.02678		1.01 (0.99 to 1.03)
1395	ebi-a-GCST90001669	ebi-a-GCST90018875	Lung cancer || id:ebi-a-GCST90018875	|| id:ebi-a-GCST90001669	Weighted mode	46	0.00461845	0.00521414	0.380459	-0.00560128	0.0148382	1.00463	0.994414	1.01495		1.00 (0.99 to 1.01)
1396	ebi-a-GCST90001670	ebi-a-GCST90018875	Lung cancer || id:ebi-a-GCST90018875	|| id:ebi-a-GCST90001670	MR Egger	220	0.00278378	0.0144512	0.847426	-0.0255405	0.0311081	1.00279	0.974783	1.0316		1.00 (0.97 to 1.03)
1397	ebi-a-GCST90001670	ebi-a-GCST90018875	Lung cancer || id:ebi-a-GCST90018875	|| id:ebi-a-GCST90001670	Weighted median	220	-0.0127262	0.0116395	0.274233	-0.0355395	0.0100871	0.987354	0.965085	1.01014		0.99 (0.97 to 1.01)
1398	ebi-a-GCST90001670	ebi-a-GCST90018875	Lung cancer || id:ebi-a-GCST90018875	|| id:ebi-a-GCST90001670	Inverse variance weighted	220	-0.0122138	0.00744324	0.100813	-0.0268025	0.00237497	0.987861	0.973553	1.00238		0.99 (0.97 to 1.00)
1399	ebi-a-GCST90001670	ebi-a-GCST90018875	Lung cancer || id:ebi-a-GCST90018875	|| id:ebi-a-GCST90001670	Simple mode	220	-0.0164556	0.0230685	0.476397	-0.0616698	0.0287586	0.983679	0.940193	1.02918		0.98 (0.94 to 1.03)
1400	ebi-a-GCST90001670	ebi-a-GCST90018875	Lung cancer || id:ebi-a-GCST90018875	|| id:ebi-a-GCST90001670	Weighted mode	220	-0.0164556	0.014804	0.267544	-0.0454714	0.0125602	0.983679	0.955547	1.01264		0.98 (0.96 to 1.01)
1401	ebi-a-GCST90001671	ebi-a-GCST90018875	Lung cancer || id:ebi-a-GCST90018875	|| id:ebi-a-GCST90001671	MR Egger	209	-0.0144429	0.0136958	0.292863	-0.0412867	0.012401	0.985661	0.959554	1.01248		0.99 (0.96 to 1.01)
1402	ebi-a-GCST90001671	ebi-a-GCST90018875	Lung cancer || id:ebi-a-GCST90018875	|| id:ebi-a-GCST90001671	Weighted median	209	-0.0105802	0.0111947	0.344603	-0.0325218	0.0113614	0.989476	0.968001	1.01143		0.99 (0.97 to 1.01)
1403	ebi-a-GCST90001671	ebi-a-GCST90018875	Lung cancer || id:ebi-a-GCST90018875	|| id:ebi-a-GCST90001671	Inverse variance weighted	209	-0.00954142	0.00735105	0.194298	-0.0239495	0.00486663	0.990504	0.976335	1.00488		0.99 (0.98 to 1.00)
1404	ebi-a-GCST90001671	ebi-a-GCST90018875	Lung cancer || id:ebi-a-GCST90018875	|| id:ebi-a-GCST90001671	Simple mode	209	-0.00517767	0.0227647	0.820302	-0.0497964	0.0394411	0.994836	0.951423	1.04023		0.99 (0.95 to 1.04)
1405	ebi-a-GCST90001671	ebi-a-GCST90018875	Lung cancer || id:ebi-a-GCST90018875	|| id:ebi-a-GCST90001671	Weighted mode	209	-0.0144575	0.0141486	0.308046	-0.0421888	0.0132737	0.985646	0.958689	1.01336		0.99 (0.96 to 1.01)
1406	ebi-a-GCST90001672	ebi-a-GCST90018875	Lung cancer || id:ebi-a-GCST90018875	|| id:ebi-a-GCST90001672	MR Egger	225	0.000434002	0.0137995	0.974938	-0.026613	0.027481	1.00043	0.973738	1.02786		1.00 (0.97 to 1.03)
1407	ebi-a-GCST90001672	ebi-a-GCST90018875	Lung cancer || id:ebi-a-GCST90018875	|| id:ebi-a-GCST90001672	Weighted median	225	-0.00772377	0.011257	0.492632	-0.0297875	0.01434	0.992306	0.970652	1.01444		0.99 (0.97 to 1.01)
1408	ebi-a-GCST90001672	ebi-a-GCST90018875	Lung cancer || id:ebi-a-GCST90018875	|| id:ebi-a-GCST90001672	Inverse variance weighted	225	-0.0110335	0.00729234	0.130275	-0.0253264	0.00325954	0.989027	0.974992	1.00326		0.99 (0.97 to 1.00)
1409	ebi-a-GCST90001672	ebi-a-GCST90018875	Lung cancer || id:ebi-a-GCST90018875	|| id:ebi-a-GCST90001672	Simple mode	225	-0.0103244	0.0208486	0.620938	-0.0511876	0.0305388	0.989729	0.9501	1.03101		0.99 (0.95 to 1.03)
1410	ebi-a-GCST90001672	ebi-a-GCST90018875	Lung cancer || id:ebi-a-GCST90018875	|| id:ebi-a-GCST90001672	Weighted mode	225	-0.0103244	0.013483	0.44464	-0.0367511	0.0161023	0.989729	0.963916	1.01623		0.99 (0.96 to 1.02)
1411	ebi-a-GCST90001673	ebi-a-GCST90018875	Lung cancer || id:ebi-a-GCST90018875	|| id:ebi-a-GCST90001673	MR Egger	19	-0.000754908	0.0416291	0.985743	-0.0823479	0.0808381	0.999245	0.920952	1.0842		1.00 (0.92 to 1.08)
1412	ebi-a-GCST90001673	ebi-a-GCST90018875	Lung cancer || id:ebi-a-GCST90018875	|| id:ebi-a-GCST90001673	Weighted median	19	0.0077597	0.0404496	0.847871	-0.0715216	0.087041	1.00779	0.930976	1.09094		1.01 (0.93 to 1.09)
1413	ebi-a-GCST90001673	ebi-a-GCST90018875	Lung cancer || id:ebi-a-GCST90018875	|| id:ebi-a-GCST90001673	Inverse variance weighted	19	0.00353933	0.028103	0.899778	-0.0515426	0.0586213	1.00355	0.949763	1.06037		1.00 (0.95 to 1.06)
1414	ebi-a-GCST90001673	ebi-a-GCST90018875	Lung cancer || id:ebi-a-GCST90018875	|| id:ebi-a-GCST90001673	Simple mode	19	0.0149448	0.0641245	0.818345	-0.110739	0.140629	1.01506	0.895172	1.151		1.02 (0.90 to 1.15)
1415	ebi-a-GCST90001673	ebi-a-GCST90018875	Lung cancer || id:ebi-a-GCST90018875	|| id:ebi-a-GCST90001673	Weighted mode	19	0.0119369	0.0361022	0.744733	-0.0588234	0.0826971	1.01201	0.942873	1.08621		1.01 (0.94 to 1.09)
1416	ebi-a-GCST90001674	ebi-a-GCST90018875	Lung cancer || id:ebi-a-GCST90018875	|| id:ebi-a-GCST90001674	MR Egger	19	-0.0161445	0.0360857	0.660239	-0.0868725	0.0545835	0.983985	0.916794	1.0561		0.98 (0.92 to 1.06)
1417	ebi-a-GCST90001674	ebi-a-GCST90018875	Lung cancer || id:ebi-a-GCST90018875	|| id:ebi-a-GCST90001674	Weighted median	19	-0.00157139	0.034562	0.963736	-0.069313	0.0661702	0.99843	0.933035	1.06841		1.00 (0.93 to 1.07)
1418	ebi-a-GCST90001674	ebi-a-GCST90018875	Lung cancer || id:ebi-a-GCST90018875	|| id:ebi-a-GCST90001674	Inverse variance weighted	19	-0.0050785	0.0246142	0.836538	-0.0533223	0.0431653	0.994934	0.948074	1.04411		0.99 (0.95 to 1.04)
1419	ebi-a-GCST90001674	ebi-a-GCST90018875	Lung cancer || id:ebi-a-GCST90018875	|| id:ebi-a-GCST90001674	Simple mode	19	0.00249862	0.0471556	0.958326	-0.0899264	0.0949236	1.0025	0.913998	1.09957		1.00 (0.91 to 1.10)
1420	ebi-a-GCST90001674	ebi-a-GCST90018875	Lung cancer || id:ebi-a-GCST90018875	|| id:ebi-a-GCST90001674	Weighted mode	19	-0.00519318	0.0313072	0.870102	-0.0665553	0.0561689	0.99482	0.935611	1.05778		0.99 (0.94 to 1.06)
1421	ebi-a-GCST90001675	ebi-a-GCST90018875	Lung cancer || id:ebi-a-GCST90018875	|| id:ebi-a-GCST90001675	MR Egger	35	-0.00543236	0.027019	0.841888	-0.0583896	0.0475249	0.994582	0.943282	1.04867		0.99 (0.94 to 1.05)
1422	ebi-a-GCST90001675	ebi-a-GCST90018875	Lung cancer || id:ebi-a-GCST90018875	|| id:ebi-a-GCST90001675	Weighted median	35	0.000832408	0.027064	0.975463	-0.052213	0.0538778	1.00083	0.949127	1.05536		1.00 (0.95 to 1.06)
1423	ebi-a-GCST90001675	ebi-a-GCST90018875	Lung cancer || id:ebi-a-GCST90018875	|| id:ebi-a-GCST90001675	Inverse variance weighted	35	0.0119102	0.0186848	0.523845	-0.0247119	0.0485324	1.01198	0.975591	1.04973		1.01 (0.98 to 1.05)
1424	ebi-a-GCST90001675	ebi-a-GCST90018875	Lung cancer || id:ebi-a-GCST90018875	|| id:ebi-a-GCST90001675	Simple mode	35	0.0423189	0.0525803	0.426503	-0.0607385	0.145376	1.04323	0.941069	1.15647		1.04 (0.94 to 1.16)
1425	ebi-a-GCST90001675	ebi-a-GCST90018875	Lung cancer || id:ebi-a-GCST90018875	|| id:ebi-a-GCST90001675	Weighted mode	35	0.0119185	0.0251986	0.639249	-0.0374708	0.0613078	1.01199	0.963223	1.06323		1.01 (0.96 to 1.06)
1426	ebi-a-GCST90001676	ebi-a-GCST90018875	Lung cancer || id:ebi-a-GCST90018875	|| id:ebi-a-GCST90001676	MR Egger	9	-0.0342336	0.162207	0.838861	-0.352159	0.283691	0.966346	0.703169	1.32802		0.97 (0.70 to 1.33)
1427	ebi-a-GCST90001676	ebi-a-GCST90018875	Lung cancer || id:ebi-a-GCST90018875	|| id:ebi-a-GCST90001676	Weighted median	9	0.050352	0.0653765	0.44119	-0.0777859	0.17849	1.05164	0.925162	1.19541		1.05 (0.93 to 1.20)
1428	ebi-a-GCST90001676	ebi-a-GCST90018875	Lung cancer || id:ebi-a-GCST90018875	|| id:ebi-a-GCST90001676	Inverse variance weighted	9	0.0190399	0.0545143	0.726891	-0.0878081	0.125888	1.01922	0.915937	1.13416		1.02 (0.92 to 1.13)
1429	ebi-a-GCST90001676	ebi-a-GCST90018875	Lung cancer || id:ebi-a-GCST90018875	|| id:ebi-a-GCST90001676	Simple mode	9	0.0900718	0.108362	0.429963	-0.122318	0.302461	1.09425	0.884867	1.35319		1.09 (0.88 to 1.35)
1430	ebi-a-GCST90001676	ebi-a-GCST90018875	Lung cancer || id:ebi-a-GCST90018875	|| id:ebi-a-GCST90001676	Weighted mode	9	0.0687439	0.0982365	0.503901	-0.1238	0.261287	1.07116	0.883557	1.2986		1.07 (0.88 to 1.30)
1431	ebi-a-GCST90001677	ebi-a-GCST90018875	Lung cancer || id:ebi-a-GCST90018875	|| id:ebi-a-GCST90001677	MR Egger	30	-0.0471243	0.0555685	0.403607	-0.156039	0.0617899	0.953969	0.855526	1.06374		0.95 (0.86 to 1.06)
1432	ebi-a-GCST90001677	ebi-a-GCST90018875	Lung cancer || id:ebi-a-GCST90018875	|| id:ebi-a-GCST90001677	Weighted median	30	-0.0429651	0.0364065	0.237941	-0.114322	0.0283917	0.957945	0.891971	1.0288		0.96 (0.89 to 1.03)
1433	ebi-a-GCST90001677	ebi-a-GCST90018875	Lung cancer || id:ebi-a-GCST90018875	|| id:ebi-a-GCST90001677	Inverse variance weighted	30	-0.0342987	0.0271194	0.205969	-0.0874527	0.0188554	0.966283	0.916262	1.01903		0.97 (0.92 to 1.02)
1434	ebi-a-GCST90001677	ebi-a-GCST90018875	Lung cancer || id:ebi-a-GCST90018875	|| id:ebi-a-GCST90001677	Simple mode	30	-0.0686876	0.0655081	0.303052	-0.197084	0.0597083	0.933618	0.821122	1.06153		0.93 (0.82 to 1.06)
1435	ebi-a-GCST90001677	ebi-a-GCST90018875	Lung cancer || id:ebi-a-GCST90018875	|| id:ebi-a-GCST90001677	Weighted mode	30	-0.0755533	0.0607743	0.223759	-0.194671	0.0435644	0.92723	0.823105	1.04453		0.93 (0.82 to 1.04)
1436	ebi-a-GCST90001678	ebi-a-GCST90018875	Lung cancer || id:ebi-a-GCST90018875	|| id:ebi-a-GCST90001678	MR Egger	30	0.00911445	0.0283451	0.750179	-0.0464419	0.0646708	1.00916	0.95462	1.06681		1.01 (0.95 to 1.07)
1437	ebi-a-GCST90001678	ebi-a-GCST90018875	Lung cancer || id:ebi-a-GCST90018875	|| id:ebi-a-GCST90001678	Weighted median	30	0.00348062	0.0276075	0.899673	-0.0506302	0.0575914	1.00349	0.95063	1.05928		1.00 (0.95 to 1.06)
1438	ebi-a-GCST90001678	ebi-a-GCST90018875	Lung cancer || id:ebi-a-GCST90018875	|| id:ebi-a-GCST90001678	Inverse variance weighted	30	0.0196847	0.0193975	0.310199	-0.0183344	0.0577038	1.01988	0.981833	1.0594		1.02 (0.98 to 1.06)
1439	ebi-a-GCST90001678	ebi-a-GCST90018875	Lung cancer || id:ebi-a-GCST90018875	|| id:ebi-a-GCST90001678	Simple mode	30	0.0424647	0.043723	0.33947	-0.0432324	0.128162	1.04338	0.957689	1.13674		1.04 (0.96 to 1.14)
1440	ebi-a-GCST90001678	ebi-a-GCST90018875	Lung cancer || id:ebi-a-GCST90018875	|| id:ebi-a-GCST90001678	Weighted mode	30	0.0190048	0.0266228	0.481022	-0.0331758	0.0711855	1.01919	0.967368	1.07378		1.02 (0.97 to 1.07)
1441	ebi-a-GCST90001679	ebi-a-GCST90018875	Lung cancer || id:ebi-a-GCST90018875	|| id:ebi-a-GCST90001679	MR Egger	19	-0.0365559	0.0510528	0.483687	-0.136619	0.0635075	0.964104	0.872302	1.06557		0.96 (0.87 to 1.07)
1442	ebi-a-GCST90001679	ebi-a-GCST90018875	Lung cancer || id:ebi-a-GCST90018875	|| id:ebi-a-GCST90001679	Weighted median	19	0.00312712	0.0411681	0.939451	-0.0775625	0.0838167	1.00313	0.925369	1.08743		1.00 (0.93 to 1.09)
1443	ebi-a-GCST90001679	ebi-a-GCST90018875	Lung cancer || id:ebi-a-GCST90018875	|| id:ebi-a-GCST90001679	Inverse variance weighted	19	-0.0102609	0.0300644	0.732879	-0.0691871	0.0486653	0.989792	0.933152	1.04987		0.99 (0.93 to 1.05)
1444	ebi-a-GCST90001679	ebi-a-GCST90018875	Lung cancer || id:ebi-a-GCST90018875	|| id:ebi-a-GCST90001679	Simple mode	19	-0.0714393	0.0653712	0.288881	-0.199567	0.0566883	0.931053	0.819086	1.05833		0.93 (0.82 to 1.06)
1445	ebi-a-GCST90001679	ebi-a-GCST90018875	Lung cancer || id:ebi-a-GCST90018875	|| id:ebi-a-GCST90001679	Weighted mode	19	-0.00991266	0.0576106	0.865308	-0.122829	0.103004	0.990136	0.884414	1.1085		0.99 (0.88 to 1.11)
1446	ebi-a-GCST90001680	ebi-a-GCST90018875	Lung cancer || id:ebi-a-GCST90018875	|| id:ebi-a-GCST90001680	MR Egger	25	-0.0253857	0.0536761	0.640712	-0.130591	0.0798194	0.974934	0.877577	1.08309		0.97 (0.88 to 1.08)
1447	ebi-a-GCST90001680	ebi-a-GCST90018875	Lung cancer || id:ebi-a-GCST90018875	|| id:ebi-a-GCST90001680	Weighted median	25	0.0136014	0.0407021	0.738251	-0.0661747	0.0933776	1.01369	0.935967	1.09788		1.01 (0.94 to 1.10)
1448	ebi-a-GCST90001680	ebi-a-GCST90018875	Lung cancer || id:ebi-a-GCST90018875	|| id:ebi-a-GCST90001680	Inverse variance weighted	25	0.0250475	0.0281252	0.373161	-0.030078	0.0801729	1.02536	0.97037	1.08347		1.03 (0.97 to 1.08)
1449	ebi-a-GCST90001680	ebi-a-GCST90018875	Lung cancer || id:ebi-a-GCST90018875	|| id:ebi-a-GCST90001680	Simple mode	25	-0.0356576	0.0665957	0.597278	-0.166185	0.0948701	0.964971	0.846889	1.09952		0.96 (0.85 to 1.10)
1450	ebi-a-GCST90001680	ebi-a-GCST90018875	Lung cancer || id:ebi-a-GCST90018875	|| id:ebi-a-GCST90001680	Weighted mode	25	0.00562885	0.0492151	0.909894	-0.0908328	0.102091	1.00564	0.91317	1.10748		1.01 (0.91 to 1.11)
1451	ebi-a-GCST90001681	ebi-a-GCST90018875	Lung cancer || id:ebi-a-GCST90018875	|| id:ebi-a-GCST90001681	MR Egger	36	-0.0196871	0.0381206	0.608888	-0.0944035	0.0550293	0.980505	0.909916	1.05657		0.98 (0.91 to 1.06)
1452	ebi-a-GCST90001681	ebi-a-GCST90018875	Lung cancer || id:ebi-a-GCST90018875	|| id:ebi-a-GCST90001681	Weighted median	36	0.0200444	0.0303923	0.50956	-0.0395244	0.0796133	1.02025	0.961246	1.08287		1.02 (0.96 to 1.08)
1453	ebi-a-GCST90001681	ebi-a-GCST90018875	Lung cancer || id:ebi-a-GCST90018875	|| id:ebi-a-GCST90001681	Inverse variance weighted	36	0.00736954	0.0200756	0.713553	-0.0319787	0.0467177	1.0074	0.968527	1.04783		1.01 (0.97 to 1.05)
1454	ebi-a-GCST90001681	ebi-a-GCST90018875	Lung cancer || id:ebi-a-GCST90018875	|| id:ebi-a-GCST90001681	Simple mode	36	0.00364898	0.0521033	0.944565	-0.0984734	0.105771	1.00366	0.90622	1.11157		1.00 (0.91 to 1.11)
1455	ebi-a-GCST90001681	ebi-a-GCST90018875	Lung cancer || id:ebi-a-GCST90018875	|| id:ebi-a-GCST90001681	Weighted mode	36	0.0189131	0.0355286	0.597859	-0.050723	0.0885491	1.01909	0.950542	1.09259		1.02 (0.95 to 1.09)
1456	ebi-a-GCST90001682	ebi-a-GCST90018875	Lung cancer || id:ebi-a-GCST90018875	|| id:ebi-a-GCST90001682	MR Egger	28	0.110895	0.121495	0.369756	-0.127234	0.349024	1.11728	0.880527	1.41768		1.12 (0.88 to 1.42)
1457	ebi-a-GCST90001682	ebi-a-GCST90018875	Lung cancer || id:ebi-a-GCST90018875	|| id:ebi-a-GCST90001682	Weighted median	28	0.0696896	0.0420996	0.0978532	-0.0128256	0.152205	1.07218	0.987256	1.1644		1.07 (0.99 to 1.16)
1458	ebi-a-GCST90001682	ebi-a-GCST90018875	Lung cancer || id:ebi-a-GCST90018875	|| id:ebi-a-GCST90001682	Inverse variance weighted	28	0.0463655	0.0377937	0.219895	-0.0277101	0.120441	1.04746	0.97267	1.12799		1.05 (0.97 to 1.13)
1459	ebi-a-GCST90001682	ebi-a-GCST90018875	Lung cancer || id:ebi-a-GCST90018875	|| id:ebi-a-GCST90001682	Simple mode	28	0.0673781	0.0759469	0.38282	-0.0814778	0.216234	1.0697	0.921753	1.24139		1.07 (0.92 to 1.24)
1460	ebi-a-GCST90001682	ebi-a-GCST90018875	Lung cancer || id:ebi-a-GCST90018875	|| id:ebi-a-GCST90001682	Weighted mode	28	0.0673781	0.0563686	0.242359	-0.0431044	0.177861	1.0697	0.957811	1.19466		1.07 (0.96 to 1.19)
1461	ebi-a-GCST90001683	ebi-a-GCST90018875	Lung cancer || id:ebi-a-GCST90018875	|| id:ebi-a-GCST90001683	MR Egger	14	0.0280068	0.0226158	0.239257	-0.0163202	0.0723338	1.0284	0.983812	1.07501		1.03 (0.98 to 1.08)
1462	ebi-a-GCST90001683	ebi-a-GCST90018875	Lung cancer || id:ebi-a-GCST90018875	|| id:ebi-a-GCST90001683	Weighted median	14	0.0154423	0.0218602	0.479932	-0.0274036	0.0582882	1.01556	0.972968	1.06002		1.02 (0.97 to 1.06)
1463	ebi-a-GCST90001683	ebi-a-GCST90018875	Lung cancer || id:ebi-a-GCST90018875	|| id:ebi-a-GCST90001683	Inverse variance weighted	14	0.0111573	0.0178365	0.531623	-0.0238022	0.0461167	1.01122	0.976479	1.0472		1.01 (0.98 to 1.05)
1464	ebi-a-GCST90001683	ebi-a-GCST90018875	Lung cancer || id:ebi-a-GCST90018875	|| id:ebi-a-GCST90001683	Simple mode	14	0.0272612	0.0553848	0.630776	-0.081293	0.135815	1.02764	0.921924	1.14547		1.03 (0.92 to 1.15)
1465	ebi-a-GCST90001683	ebi-a-GCST90018875	Lung cancer || id:ebi-a-GCST90018875	|| id:ebi-a-GCST90001683	Weighted mode	14	0.0164765	0.0198757	0.422076	-0.0224798	0.0554328	1.01661	0.977771	1.057		1.02 (0.98 to 1.06)
1466	ebi-a-GCST90001684	ebi-a-GCST90018875	Lung cancer || id:ebi-a-GCST90018875	|| id:ebi-a-GCST90001684	MR Egger	43	-0.0720775	0.0881399	0.41822	-0.244832	0.100677	0.930459	0.782836	1.10592		0.93 (0.78 to 1.11)
1467	ebi-a-GCST90001684	ebi-a-GCST90018875	Lung cancer || id:ebi-a-GCST90018875	|| id:ebi-a-GCST90001684	Weighted median	43	0.0202831	0.0317988	0.523566	-0.0420425	0.0826088	1.02049	0.958829	1.08612		1.02 (0.96 to 1.09)
1468	ebi-a-GCST90001684	ebi-a-GCST90018875	Lung cancer || id:ebi-a-GCST90018875	|| id:ebi-a-GCST90001684	Inverse variance weighted	43	0.00964588	0.0293989	0.742833	-0.0479759	0.0672677	1.00969	0.953157	1.06958		1.01 (0.95 to 1.07)
1469	ebi-a-GCST90001684	ebi-a-GCST90018875	Lung cancer || id:ebi-a-GCST90018875	|| id:ebi-a-GCST90001684	Simple mode	43	0.0650637	0.0676072	0.341368	-0.0674465	0.197574	1.06723	0.934778	1.21844		1.07 (0.93 to 1.22)
1470	ebi-a-GCST90001684	ebi-a-GCST90018875	Lung cancer || id:ebi-a-GCST90018875	|| id:ebi-a-GCST90001684	Weighted mode	43	0.0310783	0.0467997	0.510275	-0.0606492	0.122806	1.03157	0.941153	1.13066		1.03 (0.94 to 1.13)
1471	ebi-a-GCST90001685	ebi-a-GCST90018875	Lung cancer || id:ebi-a-GCST90018875	|| id:ebi-a-GCST90001685	MR Egger	25	-0.0367782	0.0675853	0.591558	-0.169245	0.095689	0.96389	0.844302	1.10042		0.96 (0.84 to 1.10)
1472	ebi-a-GCST90001685	ebi-a-GCST90018875	Lung cancer || id:ebi-a-GCST90018875	|| id:ebi-a-GCST90001685	Weighted median	25	-0.00273155	0.0399813	0.94553	-0.0810949	0.0756318	0.997272	0.922106	1.07857		1.00 (0.92 to 1.08)
1473	ebi-a-GCST90001685	ebi-a-GCST90018875	Lung cancer || id:ebi-a-GCST90018875	|| id:ebi-a-GCST90001685	Inverse variance weighted	25	0.0301982	0.02932	0.303033	-0.0272691	0.0876654	1.03066	0.973099	1.09162		1.03 (0.97 to 1.09)
1474	ebi-a-GCST90001685	ebi-a-GCST90018875	Lung cancer || id:ebi-a-GCST90018875	|| id:ebi-a-GCST90001685	Simple mode	25	0.000302774	0.075086	0.996816	-0.146866	0.147471	1.0003	0.86341	1.1589		1.00 (0.86 to 1.16)
1475	ebi-a-GCST90001685	ebi-a-GCST90018875	Lung cancer || id:ebi-a-GCST90018875	|| id:ebi-a-GCST90001685	Weighted mode	25	-0.0024285	0.043283	0.955721	-0.0872631	0.0824061	0.997574	0.916436	1.0859		1.00 (0.92 to 1.09)
1476	ebi-a-GCST90001686	ebi-a-GCST90018875	Lung cancer || id:ebi-a-GCST90018875	|| id:ebi-a-GCST90001686	MR Egger	36	-0.072119	0.0790868	0.368244	-0.227129	0.0828911	0.93042	0.796818	1.08642		0.93 (0.80 to 1.09)
1477	ebi-a-GCST90001686	ebi-a-GCST90018875	Lung cancer || id:ebi-a-GCST90018875	|| id:ebi-a-GCST90001686	Weighted median	36	-0.022182	0.0380455	0.559867	-0.0967511	0.0523871	0.978062	0.907782	1.05378		0.98 (0.91 to 1.05)
1478	ebi-a-GCST90001686	ebi-a-GCST90018875	Lung cancer || id:ebi-a-GCST90018875	|| id:ebi-a-GCST90001686	Inverse variance weighted	36	-0.0170509	0.0338278	0.614227	-0.0833534	0.0492517	0.983094	0.920026	1.05048		0.98 (0.92 to 1.05)
1479	ebi-a-GCST90001686	ebi-a-GCST90018875	Lung cancer || id:ebi-a-GCST90018875	|| id:ebi-a-GCST90001686	Simple mode	36	-0.0255439	0.0646838	0.69531	-0.152324	0.101236	0.97478	0.85871	1.10654		0.97 (0.86 to 1.11)
1480	ebi-a-GCST90001686	ebi-a-GCST90018875	Lung cancer || id:ebi-a-GCST90018875	|| id:ebi-a-GCST90001686	Weighted mode	36	-0.0314815	0.0426068	0.464904	-0.114991	0.0520278	0.969009	0.891374	1.05341		0.97 (0.89 to 1.05)
1481	ebi-a-GCST90001687	ebi-a-GCST90018875	Lung cancer || id:ebi-a-GCST90018875	|| id:ebi-a-GCST90001687	MR Egger	37	-0.177129	0.108137	0.110381	-0.389079	0.0348197	0.837671	0.677681	1.03543		0.84 (0.68 to 1.04)
1482	ebi-a-GCST90001687	ebi-a-GCST90018875	Lung cancer || id:ebi-a-GCST90018875	|| id:ebi-a-GCST90001687	Weighted median	37	0.0237931	0.0356357	0.504339	-0.0460528	0.093639	1.02408	0.954992	1.09816		1.02 (0.95 to 1.10)
1483	ebi-a-GCST90001687	ebi-a-GCST90018875	Lung cancer || id:ebi-a-GCST90018875	|| id:ebi-a-GCST90001687	Inverse variance weighted	37	0.00307878	0.0307517	0.920251	-0.0571946	0.0633522	1.00308	0.94441	1.0654		1.00 (0.94 to 1.07)
1484	ebi-a-GCST90001687	ebi-a-GCST90018875	Lung cancer || id:ebi-a-GCST90018875	|| id:ebi-a-GCST90001687	Simple mode	37	0.0729634	0.0641001	0.262526	-0.0526729	0.1986	1.07569	0.94869	1.21969		1.08 (0.95 to 1.22)
1485	ebi-a-GCST90001687	ebi-a-GCST90018875	Lung cancer || id:ebi-a-GCST90018875	|| id:ebi-a-GCST90001687	Weighted mode	37	0.0483426	0.0611646	0.434488	-0.07154	0.168225	1.04953	0.930959	1.1832		1.05 (0.93 to 1.18)
1486	ebi-a-GCST90001688	ebi-a-GCST90018875	Lung cancer || id:ebi-a-GCST90018875	|| id:ebi-a-GCST90001688	MR Egger	134	-0.000229313	0.00190189	0.904214	-0.00395701	0.00349839	0.999771	0.996051	1.0035		1.00 (1.00 to 1.00)
1487	ebi-a-GCST90001688	ebi-a-GCST90018875	Lung cancer || id:ebi-a-GCST90018875	|| id:ebi-a-GCST90001688	Weighted median	134	-0.00102929	0.00287439	0.720277	-0.00666308	0.00460451	0.998971	0.993359	1.00462		1.00 (0.99 to 1.00)
1488	ebi-a-GCST90001688	ebi-a-GCST90018875	Lung cancer || id:ebi-a-GCST90018875	|| id:ebi-a-GCST90001688	Inverse variance weighted	134	0.000366575	0.00167467	0.826733	-0.00291579	0.00364894	1.00037	0.997088	1.00366		1.00 (1.00 to 1.00)
1489	ebi-a-GCST90001688	ebi-a-GCST90018875	Lung cancer || id:ebi-a-GCST90018875	|| id:ebi-a-GCST90001688	Simple mode	134	-0.00077005	0.00437298	0.860489	-0.00934109	0.00780099	0.99923	0.990702	1.00783		1.00 (0.99 to 1.01)
1490	ebi-a-GCST90001688	ebi-a-GCST90018875	Lung cancer || id:ebi-a-GCST90018875	|| id:ebi-a-GCST90001688	Weighted mode	134	-0.00077005	0.00258419	0.76618	-0.00583506	0.00429496	0.99923	0.994182	1.0043		1.00 (0.99 to 1.00)
1491	ebi-a-GCST90001689	ebi-a-GCST90018875	Lung cancer || id:ebi-a-GCST90018875	|| id:ebi-a-GCST90001689	MR Egger	49	-0.000241781	0.00494347	0.961199	-0.00993098	0.00944742	0.999758	0.990118	1.00949		1.00 (0.99 to 1.01)
1492	ebi-a-GCST90001689	ebi-a-GCST90018875	Lung cancer || id:ebi-a-GCST90018875	|| id:ebi-a-GCST90001689	Weighted median	49	-0.00085781	0.0070043	0.902528	-0.0145862	0.0128706	0.999143	0.98552	1.01295		1.00 (0.99 to 1.01)
1493	ebi-a-GCST90001689	ebi-a-GCST90018875	Lung cancer || id:ebi-a-GCST90018875	|| id:ebi-a-GCST90001689	Inverse variance weighted	49	-0.0029578	0.00472075	0.530952	-0.0122105	0.00629486	0.997047	0.987864	1.00631		1.00 (0.99 to 1.01)
1494	ebi-a-GCST90001689	ebi-a-GCST90018875	Lung cancer || id:ebi-a-GCST90018875	|| id:ebi-a-GCST90001689	Simple mode	49	-0.00774268	0.0128599	0.549956	-0.0329481	0.0174628	0.992287	0.967589	1.01762		0.99 (0.97 to 1.02)
1495	ebi-a-GCST90001689	ebi-a-GCST90018875	Lung cancer || id:ebi-a-GCST90018875	|| id:ebi-a-GCST90001689	Weighted mode	49	-0.0015267	0.00562724	0.787319	-0.0125561	0.00950269	0.998474	0.987522	1.00955		1.00 (0.99 to 1.01)
1496	ebi-a-GCST90001690	ebi-a-GCST90018875	Lung cancer || id:ebi-a-GCST90018875	|| id:ebi-a-GCST90001690	MR Egger	74	0.00163049	0.00433347	0.707833	-0.00686312	0.0101241	1.00163	0.99316	1.01018		1.00 (0.99 to 1.01)
1497	ebi-a-GCST90001690	ebi-a-GCST90018875	Lung cancer || id:ebi-a-GCST90018875	|| id:ebi-a-GCST90001690	Weighted median	74	0.00273893	0.00575673	0.634232	-0.00854426	0.0140221	1.00274	0.991492	1.01412		1.00 (0.99 to 1.01)
1498	ebi-a-GCST90001690	ebi-a-GCST90018875	Lung cancer || id:ebi-a-GCST90018875	|| id:ebi-a-GCST90001690	Inverse variance weighted	74	0.000715988	0.00400771	0.85821	-0.00713912	0.0085711	1.00072	0.992886	1.00861		1.00 (0.99 to 1.01)
1499	ebi-a-GCST90001690	ebi-a-GCST90018875	Lung cancer || id:ebi-a-GCST90018875	|| id:ebi-a-GCST90001690	Simple mode	74	0.00399447	0.00737688	0.589822	-0.0104642	0.0184532	1.004	0.98959	1.01862		1.00 (0.99 to 1.02)
1500	ebi-a-GCST90001690	ebi-a-GCST90018875	Lung cancer || id:ebi-a-GCST90018875	|| id:ebi-a-GCST90001690	Weighted mode	74	0.00101613	0.00422943	0.810808	-0.00727356	0.00930581	1.00102	0.992753	1.00935		1.00 (0.99 to 1.01)
1501	ebi-a-GCST90001691	ebi-a-GCST90018875	Lung cancer || id:ebi-a-GCST90018875	|| id:ebi-a-GCST90001691	MR Egger	44	0.00655148	0.0119236	0.585602	-0.0168187	0.0299217	1.00657	0.983322	1.03037		1.01 (0.98 to 1.03)
1502	ebi-a-GCST90001691	ebi-a-GCST90018875	Lung cancer || id:ebi-a-GCST90018875	|| id:ebi-a-GCST90001691	Weighted median	44	0.0115024	0.0142872	0.420771	-0.0165005	0.0395054	1.01157	0.983635	1.0403		1.01 (0.98 to 1.04)
1503	ebi-a-GCST90001691	ebi-a-GCST90018875	Lung cancer || id:ebi-a-GCST90018875	|| id:ebi-a-GCST90001691	Inverse variance weighted	44	0.00428503	0.0102399	0.675607	-0.0157851	0.0243552	1.00429	0.984339	1.02465		1.00 (0.98 to 1.02)
1504	ebi-a-GCST90001691	ebi-a-GCST90018875	Lung cancer || id:ebi-a-GCST90018875	|| id:ebi-a-GCST90001691	Simple mode	44	0.0175656	0.0220346	0.429724	-0.0256221	0.0607534	1.01772	0.974703	1.06264		1.02 (0.97 to 1.06)
1505	ebi-a-GCST90001691	ebi-a-GCST90018875	Lung cancer || id:ebi-a-GCST90018875	|| id:ebi-a-GCST90001691	Weighted mode	44	0.00783743	0.0130158	0.550238	-0.0176735	0.0333484	1.00787	0.982482	1.03391		1.01 (0.98 to 1.03)
1506	ebi-a-GCST90001692	ebi-a-GCST90018875	Lung cancer || id:ebi-a-GCST90018875	|| id:ebi-a-GCST90001692	MR Egger	66	0.00229768	0.00506507	0.651628	-0.00762986	0.0122252	1.0023	0.992399	1.0123		1.00 (0.99 to 1.01)
1507	ebi-a-GCST90001692	ebi-a-GCST90018875	Lung cancer || id:ebi-a-GCST90018875	|| id:ebi-a-GCST90001692	Weighted median	66	0.00118474	0.00377073	0.753373	-0.00620589	0.00857538	1.00119	0.993813	1.00861		1.00 (0.99 to 1.01)
1508	ebi-a-GCST90001692	ebi-a-GCST90018875	Lung cancer || id:ebi-a-GCST90018875	|| id:ebi-a-GCST90001692	Inverse variance weighted	66	0.00168229	0.0047347	0.722357	-0.00759772	0.0109623	1.00168	0.992431	1.01102		1.00 (0.99 to 1.01)
1509	ebi-a-GCST90001692	ebi-a-GCST90018875	Lung cancer || id:ebi-a-GCST90018875	|| id:ebi-a-GCST90001692	Simple mode	66	0.0158936	0.0205858	0.442873	-0.0244546	0.0562418	1.01602	0.975842	1.05785		1.02 (0.98 to 1.06)
1510	ebi-a-GCST90001692	ebi-a-GCST90018875	Lung cancer || id:ebi-a-GCST90018875	|| id:ebi-a-GCST90001692	Weighted mode	66	0.0015117	0.00326436	0.644846	-0.00488645	0.00790985	1.00151	0.995125	1.00794		1.00 (1.00 to 1.01)
1511	ebi-a-GCST90001693	ebi-a-GCST90018875	Lung cancer || id:ebi-a-GCST90018875	|| id:ebi-a-GCST90001693	MR Egger	41	0.0123007	0.0138154	0.378729	-0.0147774	0.0393788	1.01238	0.985331	1.04016		1.01 (0.99 to 1.04)
1512	ebi-a-GCST90001693	ebi-a-GCST90018875	Lung cancer || id:ebi-a-GCST90018875	|| id:ebi-a-GCST90001693	Weighted median	41	0.0138752	0.0171335	0.418037	-0.0197064	0.0474568	1.01397	0.980487	1.0486		1.01 (0.98 to 1.05)
1513	ebi-a-GCST90001693	ebi-a-GCST90018875	Lung cancer || id:ebi-a-GCST90018875	|| id:ebi-a-GCST90001693	Inverse variance weighted	41	0.0121162	0.0114673	0.290699	-0.0103597	0.0345921	1.01219	0.989694	1.0352		1.01 (0.99 to 1.04)
1514	ebi-a-GCST90001693	ebi-a-GCST90018875	Lung cancer || id:ebi-a-GCST90018875	|| id:ebi-a-GCST90001693	Simple mode	41	0.0459973	0.0262463	0.0873463	-0.00544542	0.0974401	1.04707	0.994569	1.10235		1.05 (0.99 to 1.10)
1515	ebi-a-GCST90001693	ebi-a-GCST90018875	Lung cancer || id:ebi-a-GCST90018875	|| id:ebi-a-GCST90001693	Weighted mode	41	0.0200783	0.0152877	0.196544	-0.00988551	0.0500421	1.02028	0.990163	1.05132		1.02 (0.99 to 1.05)
1516	ebi-a-GCST90001694	ebi-a-GCST90018875	Lung cancer || id:ebi-a-GCST90018875	|| id:ebi-a-GCST90001694	MR Egger	29	0.0558509	0.0450958	0.226193	-0.0325369	0.144239	1.05744	0.967987	1.15516		1.06 (0.97 to 1.16)
1517	ebi-a-GCST90001694	ebi-a-GCST90018875	Lung cancer || id:ebi-a-GCST90018875	|| id:ebi-a-GCST90001694	Weighted median	29	0.0417421	0.0375978	0.266902	-0.0319497	0.115434	1.04263	0.968555	1.12236		1.04 (0.97 to 1.12)
1518	ebi-a-GCST90001694	ebi-a-GCST90018875	Lung cancer || id:ebi-a-GCST90018875	|| id:ebi-a-GCST90001694	Inverse variance weighted	29	0.0660629	0.0245274	0.00707202	0.0179892	0.114137	1.06829	1.01815	1.12091		1.07 (1.02 to 1.12)
1519	ebi-a-GCST90001694	ebi-a-GCST90018875	Lung cancer || id:ebi-a-GCST90018875	|| id:ebi-a-GCST90001694	Simple mode	29	0.0451977	0.0558179	0.424921	-0.0642054	0.154601	1.04623	0.937812	1.16719		1.05 (0.94 to 1.17)
1520	ebi-a-GCST90001694	ebi-a-GCST90018875	Lung cancer || id:ebi-a-GCST90018875	|| id:ebi-a-GCST90001694	Weighted mode	29	0.036799	0.0375076	0.334941	-0.0367159	0.110314	1.03748	0.96395	1.11663		1.04 (0.96 to 1.12)
1521	ebi-a-GCST90001695	ebi-a-GCST90018875	Lung cancer || id:ebi-a-GCST90018875	|| id:ebi-a-GCST90001695	MR Egger	634	-1.87187e-05	1.03556e-05	0.0711464	-3.90157e-05	1.57835e-06	0.999981	0.999961	1		1.00 (1.00 to 1.00)
1522	ebi-a-GCST90001695	ebi-a-GCST90018875	Lung cancer || id:ebi-a-GCST90018875	|| id:ebi-a-GCST90001695	Weighted median	634	-1.16766e-05	1.51555e-05	0.441029	-4.13813e-05	1.80281e-05	0.999988	0.999959	1.00002		1.00 (1.00 to 1.00)
1523	ebi-a-GCST90001695	ebi-a-GCST90018875	Lung cancer || id:ebi-a-GCST90018875	|| id:ebi-a-GCST90001695	Inverse variance weighted	634	-1.28778e-05	8.92574e-06	0.149085	-3.03723e-05	4.61664e-06	0.999987	0.99997	1		1.00 (1.00 to 1.00)
1524	ebi-a-GCST90001695	ebi-a-GCST90018875	Lung cancer || id:ebi-a-GCST90018875	|| id:ebi-a-GCST90001695	Simple mode	634	-5.33481e-06	3.22811e-05	0.868791	-6.86057e-05	5.7936e-05	0.999995	0.999931	1.00006		1.00 (1.00 to 1.00)
1525	ebi-a-GCST90001695	ebi-a-GCST90018875	Lung cancer || id:ebi-a-GCST90018875	|| id:ebi-a-GCST90001695	Weighted mode	634	-5.33481e-06	1.70902e-05	0.755025	-3.88317e-05	2.81621e-05	0.999995	0.999961	1.00003		1.00 (1.00 to 1.00)
1526	ebi-a-GCST90001696	ebi-a-GCST90018875	Lung cancer || id:ebi-a-GCST90018875	|| id:ebi-a-GCST90001696	MR Egger	107	-0.000307943	0.000673968	0.648679	-0.00162892	0.00101303	0.999692	0.998372	1.00101		1.00 (1.00 to 1.00)
1527	ebi-a-GCST90001696	ebi-a-GCST90018875	Lung cancer || id:ebi-a-GCST90018875	|| id:ebi-a-GCST90001696	Weighted median	107	1.19066e-05	0.000657821	0.985559	-0.00127742	0.00130124	1.00001	0.998723	1.0013		1.00 (1.00 to 1.00)
1528	ebi-a-GCST90001696	ebi-a-GCST90018875	Lung cancer || id:ebi-a-GCST90018875	|| id:ebi-a-GCST90001696	Inverse variance weighted	107	-0.000413674	0.000583995	0.478727	-0.0015583	0.000730956	0.999586	0.998443	1.00073		1.00 (1.00 to 1.00)
1529	ebi-a-GCST90001696	ebi-a-GCST90018875	Lung cancer || id:ebi-a-GCST90018875	|| id:ebi-a-GCST90001696	Simple mode	107	-7.87153e-05	0.00101945	0.938599	-0.00207683	0.0019194	0.999921	0.997925	1.00192		1.00 (1.00 to 1.00)
1530	ebi-a-GCST90001696	ebi-a-GCST90018875	Lung cancer || id:ebi-a-GCST90018875	|| id:ebi-a-GCST90001696	Weighted mode	107	-7.87153e-05	0.000558417	0.888168	-0.00117321	0.00101578	0.999921	0.998827	1.00102		1.00 (1.00 to 1.00)
1531	ebi-a-GCST90001697	ebi-a-GCST90018875	Lung cancer || id:ebi-a-GCST90018875	|| id:ebi-a-GCST90001697	MR Egger	282	-0.000261018	0.00041584	0.530719	-0.00107606	0.000554028	0.999739	0.998925	1.00055		1.00 (1.00 to 1.00)
1532	ebi-a-GCST90001697	ebi-a-GCST90018875	Lung cancer || id:ebi-a-GCST90018875	|| id:ebi-a-GCST90001697	Weighted median	282	0.000413185	0.000578978	0.475446	-0.000721612	0.00154798	1.00041	0.999279	1.00155		1.00 (1.00 to 1.00)
1533	ebi-a-GCST90001697	ebi-a-GCST90018875	Lung cancer || id:ebi-a-GCST90018875	|| id:ebi-a-GCST90001697	Inverse variance weighted	282	-0.000200331	0.000361585	0.579555	-0.000909037	0.000508376	0.9998	0.999091	1.00051		1.00 (1.00 to 1.00)
1534	ebi-a-GCST90001697	ebi-a-GCST90018875	Lung cancer || id:ebi-a-GCST90018875	|| id:ebi-a-GCST90001697	Simple mode	282	-0.000704874	0.00108532	0.516572	-0.00283211	0.00142236	0.999295	0.997172	1.00142		1.00 (1.00 to 1.00)
1535	ebi-a-GCST90001697	ebi-a-GCST90018875	Lung cancer || id:ebi-a-GCST90018875	|| id:ebi-a-GCST90001697	Weighted mode	282	5.40341e-06	0.000557276	0.992271	-0.00108686	0.00109766	1.00001	0.998914	1.0011		1.00 (1.00 to 1.00)
1536	ebi-a-GCST90001698	ebi-a-GCST90018875	Lung cancer || id:ebi-a-GCST90018875	|| id:ebi-a-GCST90001698	MR Egger	1748	4.64261e-06	6.36356e-06	0.465755	-7.82996e-06	1.71152e-05	1	0.999992	1.00002		1.00 (1.00 to 1.00)
1537	ebi-a-GCST90001698	ebi-a-GCST90018875	Lung cancer || id:ebi-a-GCST90018875	|| id:ebi-a-GCST90001698	Weighted median	1748	1.57883e-05	9.44787e-06	0.0947016	-2.72948e-06	3.43062e-05	1.00002	0.999997	1.00003		1.00 (1.00 to 1.00)
1538	ebi-a-GCST90001698	ebi-a-GCST90018875	Lung cancer || id:ebi-a-GCST90018875	|| id:ebi-a-GCST90001698	Inverse variance weighted	1748	-5.48473e-07	5.0783e-06	0.913993	-1.05019e-05	9.405e-06	0.999999	0.999989	1.00001		1.00 (1.00 to 1.00)
1539	ebi-a-GCST90001698	ebi-a-GCST90018875	Lung cancer || id:ebi-a-GCST90018875	|| id:ebi-a-GCST90001698	Simple mode	1748	1.8054e-05	2.98146e-05	0.544897	-4.03825e-05	7.64905e-05	1.00002	0.99996	1.00008		1.00 (1.00 to 1.00)
1540	ebi-a-GCST90001698	ebi-a-GCST90018875	Lung cancer || id:ebi-a-GCST90018875	|| id:ebi-a-GCST90001698	Weighted mode	1748	1.8054e-05	2.12464e-05	0.395585	-2.3589e-05	5.96969e-05	1.00002	0.999976	1.00006		1.00 (1.00 to 1.00)
1541	ebi-a-GCST90001699	ebi-a-GCST90018875	Lung cancer || id:ebi-a-GCST90018875	|| id:ebi-a-GCST90001699	MR Egger	42	6.18146e-05	0.000463162	0.894497	-0.000845983	0.000969612	1.00006	0.999154	1.00097		1.00 (1.00 to 1.00)
1542	ebi-a-GCST90001699	ebi-a-GCST90018875	Lung cancer || id:ebi-a-GCST90018875	|| id:ebi-a-GCST90001699	Weighted median	42	0.000421533	0.000590944	0.475647	-0.000736718	0.00157978	1.00042	0.999264	1.00158		1.00 (1.00 to 1.00)
1543	ebi-a-GCST90001699	ebi-a-GCST90018875	Lung cancer || id:ebi-a-GCST90018875	|| id:ebi-a-GCST90001699	Inverse variance weighted	42	0.000257803	0.000430836	0.549587	-0.000586635	0.00110224	1.00026	0.999414	1.0011		1.00 (1.00 to 1.00)
1544	ebi-a-GCST90001699	ebi-a-GCST90018875	Lung cancer || id:ebi-a-GCST90018875	|| id:ebi-a-GCST90001699	Simple mode	42	-0.000749314	0.00129215	0.565159	-0.00328194	0.00178331	0.999251	0.996723	1.00178		1.00 (1.00 to 1.00)
1545	ebi-a-GCST90001699	ebi-a-GCST90018875	Lung cancer || id:ebi-a-GCST90018875	|| id:ebi-a-GCST90001699	Weighted mode	42	0.00033082	0.000517168	0.525941	-0.000682829	0.00134447	1.00033	0.999317	1.00135		1.00 (1.00 to 1.00)
1546	ebi-a-GCST90001700	ebi-a-GCST90018875	Lung cancer || id:ebi-a-GCST90018875	|| id:ebi-a-GCST90001700	MR Egger	315	-0.000175783	0.000248188	0.479309	-0.000662232	0.000310666	0.999824	0.999338	1.00031		1.00 (1.00 to 1.00)
1547	ebi-a-GCST90001700	ebi-a-GCST90018875	Lung cancer || id:ebi-a-GCST90018875	|| id:ebi-a-GCST90001700	Weighted median	315	0.000152112	0.000332167	0.646997	-0.000498936	0.00080316	1.00015	0.999501	1.0008		1.00 (1.00 to 1.00)
1548	ebi-a-GCST90001700	ebi-a-GCST90018875	Lung cancer || id:ebi-a-GCST90018875	|| id:ebi-a-GCST90001700	Inverse variance weighted	315	-0.00027535	0.000200916	0.170539	-0.000669145	0.000118445	0.999725	0.999331	1.00012		1.00 (1.00 to 1.00)
1549	ebi-a-GCST90001700	ebi-a-GCST90018875	Lung cancer || id:ebi-a-GCST90018875	|| id:ebi-a-GCST90001700	Simple mode	315	0.0006689	0.00066007	0.31166	-0.000624838	0.00196264	1.00067	0.999375	1.00196		1.00 (1.00 to 1.00)
1550	ebi-a-GCST90001700	ebi-a-GCST90018875	Lung cancer || id:ebi-a-GCST90018875	|| id:ebi-a-GCST90001700	Weighted mode	315	0.00012914	0.000304401	0.671678	-0.000467485	0.000725766	1.00013	0.999533	1.00073		1.00 (1.00 to 1.00)
1551	ebi-a-GCST90001701	ebi-a-GCST90018875	Lung cancer || id:ebi-a-GCST90018875	|| id:ebi-a-GCST90001701	MR Egger	33	-0.0212502	0.0277231	0.449168	-0.0755876	0.0330872	0.978974	0.927199	1.03364		0.98 (0.93 to 1.03)
1552	ebi-a-GCST90001701	ebi-a-GCST90018875	Lung cancer || id:ebi-a-GCST90018875	|| id:ebi-a-GCST90001701	Weighted median	33	0.00339804	0.0294503	0.908142	-0.0543245	0.0611206	1.0034	0.947125	1.06303		1.00 (0.95 to 1.06)
1553	ebi-a-GCST90001701	ebi-a-GCST90018875	Lung cancer || id:ebi-a-GCST90018875	|| id:ebi-a-GCST90001701	Inverse variance weighted	33	-0.0106103	0.0188614	0.573746	-0.0475786	0.0263579	0.989446	0.953536	1.02671		0.99 (0.95 to 1.03)
1554	ebi-a-GCST90001701	ebi-a-GCST90018875	Lung cancer || id:ebi-a-GCST90018875	|| id:ebi-a-GCST90001701	Simple mode	33	-0.00168927	0.0471851	0.971663	-0.094172	0.0907935	0.998312	0.910126	1.09504		1.00 (0.91 to 1.10)
1555	ebi-a-GCST90001701	ebi-a-GCST90018875	Lung cancer || id:ebi-a-GCST90018875	|| id:ebi-a-GCST90001701	Weighted mode	33	-0.00168927	0.0273067	0.951057	-0.0552104	0.0518318	0.998312	0.946286	1.0532		1.00 (0.95 to 1.05)
1556	ebi-a-GCST90001702	ebi-a-GCST90018875	Lung cancer || id:ebi-a-GCST90018875	|| id:ebi-a-GCST90001702	MR Egger	247	-0.00770762	0.0119316	0.518895	-0.0310936	0.0156783	0.992322	0.969385	1.0158		0.99 (0.97 to 1.02)
1557	ebi-a-GCST90001702	ebi-a-GCST90018875	Lung cancer || id:ebi-a-GCST90018875	|| id:ebi-a-GCST90001702	Weighted median	247	0.00471147	0.0114705	0.681258	-0.0177707	0.0271937	1.00472	0.982386	1.02757		1.00 (0.98 to 1.03)
1558	ebi-a-GCST90001702	ebi-a-GCST90018875	Lung cancer || id:ebi-a-GCST90018875	|| id:ebi-a-GCST90001702	Inverse variance weighted	247	-8.73428e-05	0.00686522	0.989849	-0.0135432	0.0133685	0.999913	0.986548	1.01346		1.00 (0.99 to 1.01)
1559	ebi-a-GCST90001702	ebi-a-GCST90018875	Lung cancer || id:ebi-a-GCST90018875	|| id:ebi-a-GCST90001702	Simple mode	247	0.0166024	0.0264975	0.531525	-0.0353327	0.0685375	1.01674	0.965284	1.07094		1.02 (0.97 to 1.07)
1560	ebi-a-GCST90001702	ebi-a-GCST90018875	Lung cancer || id:ebi-a-GCST90018875	|| id:ebi-a-GCST90001702	Weighted mode	247	-0.0011639	0.0134115	0.930914	-0.0274504	0.0251226	0.998837	0.972923	1.02544		1.00 (0.97 to 1.03)
1561	ebi-a-GCST90001703	ebi-a-GCST90018875	Lung cancer || id:ebi-a-GCST90018875	|| id:ebi-a-GCST90001703	MR Egger	238	-0.00535452	0.0121932	0.660961	-0.0292531	0.0185441	0.99466	0.971171	1.01872		0.99 (0.97 to 1.02)
1562	ebi-a-GCST90001703	ebi-a-GCST90018875	Lung cancer || id:ebi-a-GCST90018875	|| id:ebi-a-GCST90001703	Weighted median	238	0.00584192	0.012199	0.63202	-0.0180681	0.029752	1.00586	0.982094	1.0302		1.01 (0.98 to 1.03)
1563	ebi-a-GCST90001703	ebi-a-GCST90018875	Lung cancer || id:ebi-a-GCST90018875	|| id:ebi-a-GCST90001703	Inverse variance weighted	238	0.00110499	0.00701866	0.874902	-0.0126516	0.0148616	1.00111	0.987428	1.01497		1.00 (0.99 to 1.01)
1564	ebi-a-GCST90001703	ebi-a-GCST90018875	Lung cancer || id:ebi-a-GCST90018875	|| id:ebi-a-GCST90001703	Simple mode	238	0.0254276	0.0275056	0.356193	-0.0284835	0.0793386	1.02575	0.971918	1.08257		1.03 (0.97 to 1.08)
1565	ebi-a-GCST90001703	ebi-a-GCST90018875	Lung cancer || id:ebi-a-GCST90018875	|| id:ebi-a-GCST90001703	Weighted mode	238	-0.0035948	0.0140626	0.798459	-0.0311574	0.0239678	0.996412	0.969323	1.02426		1.00 (0.97 to 1.02)
1566	ebi-a-GCST90001704	ebi-a-GCST90018875	Lung cancer || id:ebi-a-GCST90018875	|| id:ebi-a-GCST90001704	MR Egger	232	-0.00560273	0.0120017	0.641064	-0.029126	0.0179206	0.994413	0.971294	1.01808		0.99 (0.97 to 1.02)
1567	ebi-a-GCST90001704	ebi-a-GCST90018875	Lung cancer || id:ebi-a-GCST90018875	|| id:ebi-a-GCST90001704	Weighted median	232	0.00267035	0.0124215	0.829784	-0.0216757	0.0270164	1.00267	0.978557	1.02738		1.00 (0.98 to 1.03)
1568	ebi-a-GCST90001704	ebi-a-GCST90018875	Lung cancer || id:ebi-a-GCST90018875	|| id:ebi-a-GCST90001704	Inverse variance weighted	232	0.000204196	0.00714416	0.977198	-0.0137984	0.0142068	1.0002	0.986296	1.01431		1.00 (0.99 to 1.01)
1569	ebi-a-GCST90001704	ebi-a-GCST90018875	Lung cancer || id:ebi-a-GCST90018875	|| id:ebi-a-GCST90001704	Simple mode	232	0.0194648	0.0254958	0.445971	-0.0305068	0.0694365	1.01966	0.969954	1.0719		1.02 (0.97 to 1.07)
1570	ebi-a-GCST90001704	ebi-a-GCST90018875	Lung cancer || id:ebi-a-GCST90018875	|| id:ebi-a-GCST90001704	Weighted mode	232	-0.00511812	0.0134388	0.703668	-0.0314582	0.021222	0.994895	0.969031	1.02145		0.99 (0.97 to 1.02)
1571	ebi-a-GCST90001705	ebi-a-GCST90018875	Lung cancer || id:ebi-a-GCST90018875	|| id:ebi-a-GCST90001705	MR Egger	240	-0.00933495	0.0123485	0.450421	-0.033538	0.0148681	0.990708	0.967018	1.01498		0.99 (0.97 to 1.01)
1572	ebi-a-GCST90001705	ebi-a-GCST90018875	Lung cancer || id:ebi-a-GCST90018875	|| id:ebi-a-GCST90001705	Weighted median	240	0.010035	0.0120165	0.403661	-0.0135174	0.0335873	1.01009	0.986574	1.03416		1.01 (0.99 to 1.03)
1573	ebi-a-GCST90001705	ebi-a-GCST90018875	Lung cancer || id:ebi-a-GCST90018875	|| id:ebi-a-GCST90001705	Inverse variance weighted	240	0.00175032	0.00722524	0.808586	-0.0124111	0.0159118	1.00175	0.987666	1.01604		1.00 (0.99 to 1.02)
1574	ebi-a-GCST90001705	ebi-a-GCST90018875	Lung cancer || id:ebi-a-GCST90018875	|| id:ebi-a-GCST90001705	Simple mode	240	0.029806	0.0273977	0.277736	-0.0238936	0.0835055	1.03025	0.97639	1.08709		1.03 (0.98 to 1.09)
1575	ebi-a-GCST90001705	ebi-a-GCST90018875	Lung cancer || id:ebi-a-GCST90018875	|| id:ebi-a-GCST90001705	Weighted mode	240	-0.00506247	0.0128715	0.694443	-0.0302906	0.0201657	0.99495	0.970164	1.02037		0.99 (0.97 to 1.02)
1576	ebi-a-GCST90001706	ebi-a-GCST90018875	Lung cancer || id:ebi-a-GCST90018875	|| id:ebi-a-GCST90001706	MR Egger	136	-0.00711049	0.0145883	0.626765	-0.0357036	0.0214827	0.992915	0.964926	1.02172		0.99 (0.96 to 1.02)
1577	ebi-a-GCST90001706	ebi-a-GCST90018875	Lung cancer || id:ebi-a-GCST90018875	|| id:ebi-a-GCST90001706	Weighted median	136	0.000759725	0.0129586	0.953249	-0.0246391	0.0261585	1.00076	0.975662	1.0265		1.00 (0.98 to 1.03)
1578	ebi-a-GCST90001706	ebi-a-GCST90018875	Lung cancer || id:ebi-a-GCST90018875	|| id:ebi-a-GCST90001706	Inverse variance weighted	136	0.00603695	0.00795162	0.447727	-0.00954823	0.0216221	1.00606	0.990497	1.02186		1.01 (0.99 to 1.02)
1579	ebi-a-GCST90001706	ebi-a-GCST90018875	Lung cancer || id:ebi-a-GCST90018875	|| id:ebi-a-GCST90001706	Simple mode	136	0.0279264	0.0275685	0.312881	-0.0261079	0.0819607	1.02832	0.97423	1.08541		1.03 (0.97 to 1.09)
1580	ebi-a-GCST90001706	ebi-a-GCST90018875	Lung cancer || id:ebi-a-GCST90018875	|| id:ebi-a-GCST90001706	Weighted mode	136	-0.0192126	0.0153698	0.213456	-0.0493375	0.0109123	0.980971	0.95186	1.01097		0.98 (0.95 to 1.01)
1581	ebi-a-GCST90001707	ebi-a-GCST90018875	Lung cancer || id:ebi-a-GCST90018875	|| id:ebi-a-GCST90001707	MR Egger	142	-0.0116765	0.0148713	0.433681	-0.0408243	0.0174713	0.988391	0.959998	1.01762		0.99 (0.96 to 1.02)
1582	ebi-a-GCST90001707	ebi-a-GCST90018875	Lung cancer || id:ebi-a-GCST90018875	|| id:ebi-a-GCST90001707	Weighted median	142	-0.00092364	0.0124162	0.9407	-0.0252594	0.0234121	0.999077	0.975057	1.02369		1.00 (0.98 to 1.02)
1583	ebi-a-GCST90001707	ebi-a-GCST90018875	Lung cancer || id:ebi-a-GCST90018875	|| id:ebi-a-GCST90001707	Inverse variance weighted	142	0.00796877	0.00786452	0.310938	-0.00744569	0.0233832	1.008	0.992582	1.02366		1.01 (0.99 to 1.02)
1584	ebi-a-GCST90001707	ebi-a-GCST90018875	Lung cancer || id:ebi-a-GCST90018875	|| id:ebi-a-GCST90001707	Simple mode	142	0.0363788	0.0262156	0.167424	-0.0150037	0.0877612	1.03705	0.985108	1.09173		1.04 (0.99 to 1.09)
1585	ebi-a-GCST90001707	ebi-a-GCST90018875	Lung cancer || id:ebi-a-GCST90018875	|| id:ebi-a-GCST90001707	Weighted mode	142	-0.0175996	0.0153321	0.252959	-0.0476506	0.0124514	0.982554	0.953467	1.01253		0.98 (0.95 to 1.01)
1586	ebi-a-GCST90001708	ebi-a-GCST90018875	Lung cancer || id:ebi-a-GCST90018875	|| id:ebi-a-GCST90001708	MR Egger	219	0.0060989	0.0124188	0.623851	-0.018242	0.0304398	1.00612	0.981923	1.03091		1.01 (0.98 to 1.03)
1587	ebi-a-GCST90001708	ebi-a-GCST90018875	Lung cancer || id:ebi-a-GCST90018875	|| id:ebi-a-GCST90001708	Weighted median	219	0.0104682	0.0124037	0.398692	-0.013843	0.0347794	1.01052	0.986252	1.03539		1.01 (0.99 to 1.04)
1588	ebi-a-GCST90001708	ebi-a-GCST90018875	Lung cancer || id:ebi-a-GCST90018875	|| id:ebi-a-GCST90001708	Inverse variance weighted	219	0.00187451	0.0073719	0.799281	-0.0125744	0.0163234	1.00188	0.987504	1.01646		1.00 (0.99 to 1.02)
1589	ebi-a-GCST90001708	ebi-a-GCST90018875	Lung cancer || id:ebi-a-GCST90018875	|| id:ebi-a-GCST90001708	Simple mode	219	0.0306524	0.0276346	0.268564	-0.0235113	0.0848161	1.03113	0.976763	1.08852		1.03 (0.98 to 1.09)
1590	ebi-a-GCST90001708	ebi-a-GCST90018875	Lung cancer || id:ebi-a-GCST90018875	|| id:ebi-a-GCST90001708	Weighted mode	219	-0.0018751	0.0143807	0.896378	-0.0300612	0.026311	0.998127	0.970386	1.02666		1.00 (0.97 to 1.03)
1591	ebi-a-GCST90001709	ebi-a-GCST90018875	Lung cancer || id:ebi-a-GCST90018875	|| id:ebi-a-GCST90001709	MR Egger	241	-0.0020946	0.0111017	0.850509	-0.0238539	0.0196647	0.997908	0.976428	1.01986		1.00 (0.98 to 1.02)
1592	ebi-a-GCST90001709	ebi-a-GCST90018875	Lung cancer || id:ebi-a-GCST90018875	|| id:ebi-a-GCST90001709	Weighted median	241	0.0107549	0.0116533	0.356057	-0.0120856	0.0335954	1.01081	0.987987	1.03417		1.01 (0.99 to 1.03)
1593	ebi-a-GCST90001709	ebi-a-GCST90018875	Lung cancer || id:ebi-a-GCST90018875	|| id:ebi-a-GCST90001709	Inverse variance weighted	241	-0.000577494	0.00671655	0.931482	-0.0137419	0.0125869	0.999423	0.986352	1.01267		1.00 (0.99 to 1.01)
1594	ebi-a-GCST90001709	ebi-a-GCST90018875	Lung cancer || id:ebi-a-GCST90018875	|| id:ebi-a-GCST90001709	Simple mode	241	0.0327957	0.0261596	0.211178	-0.0184771	0.0840685	1.03334	0.981693	1.0877		1.03 (0.98 to 1.09)
1595	ebi-a-GCST90001709	ebi-a-GCST90018875	Lung cancer || id:ebi-a-GCST90018875	|| id:ebi-a-GCST90001709	Weighted mode	241	0.00219587	0.012245	0.857831	-0.0218043	0.026196	1.0022	0.978432	1.02654		1.00 (0.98 to 1.03)
1596	ebi-a-GCST90001710	ebi-a-GCST90018875	Lung cancer || id:ebi-a-GCST90018875	|| id:ebi-a-GCST90001710	MR Egger	224	-0.00259931	0.0128468	0.839842	-0.027779	0.0225803	0.997404	0.972603	1.02284		1.00 (0.97 to 1.02)
1597	ebi-a-GCST90001710	ebi-a-GCST90018875	Lung cancer || id:ebi-a-GCST90018875	|| id:ebi-a-GCST90001710	Weighted median	224	0.00197014	0.0122358	0.872082	-0.0220121	0.0259524	1.00197	0.978228	1.02629		1.00 (0.98 to 1.03)
1598	ebi-a-GCST90001710	ebi-a-GCST90018875	Lung cancer || id:ebi-a-GCST90018875	|| id:ebi-a-GCST90001710	Inverse variance weighted	224	0.00123407	0.00730953	0.86593	-0.0130926	0.0155608	1.00123	0.986993	1.01568		1.00 (0.99 to 1.02)
1599	ebi-a-GCST90001710	ebi-a-GCST90018875	Lung cancer || id:ebi-a-GCST90018875	|| id:ebi-a-GCST90001710	Simple mode	224	0.0288526	0.0260725	0.269647	-0.0222495	0.0799547	1.02927	0.977996	1.08324		1.03 (0.98 to 1.08)
1600	ebi-a-GCST90001710	ebi-a-GCST90018875	Lung cancer || id:ebi-a-GCST90018875	|| id:ebi-a-GCST90001710	Weighted mode	224	-0.00688612	0.0139163	0.621211	-0.034162	0.0203898	0.993138	0.966415	1.0206		0.99 (0.97 to 1.02)
1601	ebi-a-GCST90001711	ebi-a-GCST90018875	Lung cancer || id:ebi-a-GCST90018875	|| id:ebi-a-GCST90001711	MR Egger	225	0.00347654	0.0125967	0.782812	-0.0212129	0.028166	1.00348	0.97901	1.02857		1.00 (0.98 to 1.03)
1602	ebi-a-GCST90001711	ebi-a-GCST90018875	Lung cancer || id:ebi-a-GCST90018875	|| id:ebi-a-GCST90001711	Weighted median	225	0.0104254	0.0125239	0.405159	-0.0141214	0.0349723	1.01048	0.985978	1.03559		1.01 (0.99 to 1.04)
1603	ebi-a-GCST90001711	ebi-a-GCST90018875	Lung cancer || id:ebi-a-GCST90018875	|| id:ebi-a-GCST90001711	Inverse variance weighted	225	0.0026826	0.0072801	0.712512	-0.0115864	0.0169516	1.00269	0.98848	1.0171		1.00 (0.99 to 1.02)
1604	ebi-a-GCST90001711	ebi-a-GCST90018875	Lung cancer || id:ebi-a-GCST90018875	|| id:ebi-a-GCST90001711	Simple mode	225	0.0265219	0.0289174	0.360046	-0.0301563	0.0832	1.02688	0.970294	1.08676		1.03 (0.97 to 1.09)
1605	ebi-a-GCST90001711	ebi-a-GCST90018875	Lung cancer || id:ebi-a-GCST90018875	|| id:ebi-a-GCST90001711	Weighted mode	225	0.00184747	0.0141532	0.896261	-0.0258927	0.0295877	1.00185	0.97444	1.03003		1.00 (0.97 to 1.03)
1606	ebi-a-GCST90001712	ebi-a-GCST90018875	Lung cancer || id:ebi-a-GCST90018875	|| id:ebi-a-GCST90001712	MR Egger	244	-0.0128266	0.0122008	0.294174	-0.0367402	0.011087	0.987255	0.963926	1.01115		0.99 (0.96 to 1.01)
1607	ebi-a-GCST90001712	ebi-a-GCST90018875	Lung cancer || id:ebi-a-GCST90018875	|| id:ebi-a-GCST90001712	Weighted median	244	0.00187838	0.0114992	0.870243	-0.02066	0.0244167	1.00188	0.979552	1.02472		1.00 (0.98 to 1.02)
1608	ebi-a-GCST90001712	ebi-a-GCST90018875	Lung cancer || id:ebi-a-GCST90018875	|| id:ebi-a-GCST90001712	Inverse variance weighted	244	0.000193075	0.0069252	0.977758	-0.0133803	0.0137665	1.00019	0.986709	1.01386		1.00 (0.99 to 1.01)
1609	ebi-a-GCST90001712	ebi-a-GCST90018875	Lung cancer || id:ebi-a-GCST90018875	|| id:ebi-a-GCST90001712	Simple mode	244	0.0156108	0.0267281	0.559722	-0.0367763	0.067998	1.01573	0.963892	1.07036		1.02 (0.96 to 1.07)
1610	ebi-a-GCST90001712	ebi-a-GCST90018875	Lung cancer || id:ebi-a-GCST90018875	|| id:ebi-a-GCST90001712	Weighted mode	244	-0.00751436	0.0143108	0.600005	-0.0355636	0.0205348	0.992514	0.965061	1.02075		0.99 (0.97 to 1.02)
1611	ebi-a-GCST90001713	ebi-a-GCST90018875	Lung cancer || id:ebi-a-GCST90018875	|| id:ebi-a-GCST90001713	MR Egger	37	-0.0587676	0.0475053	0.224295	-0.151878	0.0343427	0.942926	0.859093	1.03494		0.94 (0.86 to 1.03)
1612	ebi-a-GCST90001713	ebi-a-GCST90018875	Lung cancer || id:ebi-a-GCST90018875	|| id:ebi-a-GCST90001713	Weighted median	37	-0.066476	0.0338173	0.0493286	-0.132758	-0.000194112	0.935685	0.875677	0.999806		0.94 (0.88 to 1.00)
1613	ebi-a-GCST90001713	ebi-a-GCST90018875	Lung cancer || id:ebi-a-GCST90018875	|| id:ebi-a-GCST90001713	Inverse variance weighted	37	-0.03009	0.0245876	0.221033	-0.0782816	0.0181017	0.970358	0.924704	1.01827		0.97 (0.92 to 1.02)
1614	ebi-a-GCST90001713	ebi-a-GCST90018875	Lung cancer || id:ebi-a-GCST90018875	|| id:ebi-a-GCST90001713	Simple mode	37	-0.0797988	0.0654622	0.23077	-0.208105	0.0485071	0.923302	0.812122	1.0497		0.92 (0.81 to 1.05)
1615	ebi-a-GCST90001713	ebi-a-GCST90018875	Lung cancer || id:ebi-a-GCST90018875	|| id:ebi-a-GCST90001713	Weighted mode	37	-0.0797988	0.0393243	0.0498764	-0.156874	-0.0027232	0.923302	0.854811	0.997281		0.92 (0.85 to 1.00)
1616	ebi-a-GCST90001714	ebi-a-GCST90018875	Lung cancer || id:ebi-a-GCST90018875	|| id:ebi-a-GCST90001714	MR Egger	4	-0.129757	0.0706878	0.207832	-0.268305	0.0087908	0.878309	0.764674	1.00883		0.88 (0.76 to 1.01)
1617	ebi-a-GCST90001714	ebi-a-GCST90018875	Lung cancer || id:ebi-a-GCST90018875	|| id:ebi-a-GCST90001714	Weighted median	4	-0.108203	0.0619645	0.0807752	-0.229653	0.0132476	0.897446	0.794809	1.01334		0.90 (0.79 to 1.01)
1618	ebi-a-GCST90001714	ebi-a-GCST90018875	Lung cancer || id:ebi-a-GCST90018875	|| id:ebi-a-GCST90001714	Inverse variance weighted	4	-0.103661	0.0474447	0.028897	-0.196653	-0.0106698	0.901531	0.821476	0.989387		0.90 (0.82 to 0.99)
1619	ebi-a-GCST90001714	ebi-a-GCST90018875	Lung cancer || id:ebi-a-GCST90018875	|| id:ebi-a-GCST90001714	Simple mode	4	-0.124966	0.0901037	0.259552	-0.30157	0.0516368	0.882527	0.739656	1.05299		0.88 (0.74 to 1.05)
1620	ebi-a-GCST90001714	ebi-a-GCST90018875	Lung cancer || id:ebi-a-GCST90018875	|| id:ebi-a-GCST90001714	Weighted mode	4	-0.134053	0.0685839	0.145619	-0.268478	0.000371025	0.874543	0.764542	1.00037		0.87 (0.76 to 1.00)
1621	ebi-a-GCST90001715	ebi-a-GCST90018875	Lung cancer || id:ebi-a-GCST90018875	|| id:ebi-a-GCST90001715	MR Egger	242	-0.00725564	0.0121934	0.552372	-0.0311546	0.0166433	0.992771	0.969326	1.01678		0.99 (0.97 to 1.02)
1622	ebi-a-GCST90001715	ebi-a-GCST90018875	Lung cancer || id:ebi-a-GCST90018875	|| id:ebi-a-GCST90001715	Weighted median	242	0.00283242	0.011717	0.808985	-0.0201329	0.0257978	1.00284	0.980068	1.02613		1.00 (0.98 to 1.03)
1623	ebi-a-GCST90001715	ebi-a-GCST90018875	Lung cancer || id:ebi-a-GCST90018875	|| id:ebi-a-GCST90001715	Inverse variance weighted	242	0.000914183	0.00697961	0.895792	-0.0127658	0.0145942	1.00091	0.987315	1.0147		1.00 (0.99 to 1.01)
1624	ebi-a-GCST90001715	ebi-a-GCST90018875	Lung cancer || id:ebi-a-GCST90018875	|| id:ebi-a-GCST90001715	Simple mode	242	0.025232	0.0256669	0.326566	-0.0250751	0.075539	1.02555	0.975237	1.07847		1.03 (0.98 to 1.08)
1625	ebi-a-GCST90001715	ebi-a-GCST90018875	Lung cancer || id:ebi-a-GCST90018875	|| id:ebi-a-GCST90001715	Weighted mode	242	-0.00468759	0.0136462	0.731516	-0.0314342	0.0220591	0.995323	0.969055	1.0223		1.00 (0.97 to 1.02)
1626	ebi-a-GCST90001716	ebi-a-GCST90018875	Lung cancer || id:ebi-a-GCST90018875	|| id:ebi-a-GCST90001716	MR Egger	238	-0.0012089	0.0121994	0.921147	-0.0251198	0.022702	0.998792	0.975193	1.02296		1.00 (0.98 to 1.02)
1627	ebi-a-GCST90001716	ebi-a-GCST90018875	Lung cancer || id:ebi-a-GCST90018875	|| id:ebi-a-GCST90001716	Weighted median	238	0.00178724	0.0120459	0.882051	-0.0218226	0.0253971	1.00179	0.978414	1.02572		1.00 (0.98 to 1.03)
1628	ebi-a-GCST90001716	ebi-a-GCST90018875	Lung cancer || id:ebi-a-GCST90018875	|| id:ebi-a-GCST90001716	Inverse variance weighted	238	-0.00233232	0.00714521	0.744108	-0.0163369	0.0116723	0.99767	0.983796	1.01174		1.00 (0.98 to 1.01)
1629	ebi-a-GCST90001716	ebi-a-GCST90018875	Lung cancer || id:ebi-a-GCST90018875	|| id:ebi-a-GCST90001716	Simple mode	238	0.0283871	0.0287212	0.323982	-0.0279065	0.0846807	1.02879	0.972479	1.08837		1.03 (0.97 to 1.09)
1630	ebi-a-GCST90001716	ebi-a-GCST90018875	Lung cancer || id:ebi-a-GCST90018875	|| id:ebi-a-GCST90001716	Weighted mode	238	-0.00523896	0.0138388	0.705346	-0.0323631	0.0218851	0.994775	0.968155	1.02213		0.99 (0.97 to 1.02)
1631	ebi-a-GCST90001717	ebi-a-GCST90018875	Lung cancer || id:ebi-a-GCST90018875	|| id:ebi-a-GCST90001717	MR Egger	247	-0.00100544	0.0116884	0.931521	-0.0239147	0.0219039	0.998995	0.976369	1.02215		1.00 (0.98 to 1.02)
1632	ebi-a-GCST90001717	ebi-a-GCST90018875	Lung cancer || id:ebi-a-GCST90018875	|| id:ebi-a-GCST90001717	Weighted median	247	0.0103366	0.0113667	0.363151	-0.0119421	0.0326152	1.01039	0.988129	1.03315		1.01 (0.99 to 1.03)
1633	ebi-a-GCST90001717	ebi-a-GCST90018875	Lung cancer || id:ebi-a-GCST90018875	|| id:ebi-a-GCST90001717	Inverse variance weighted	247	0.00377273	0.00689875	0.584467	-0.00974882	0.0172943	1.00378	0.990299	1.01744		1.00 (0.99 to 1.02)
1634	ebi-a-GCST90001717	ebi-a-GCST90018875	Lung cancer || id:ebi-a-GCST90018875	|| id:ebi-a-GCST90001717	Simple mode	247	0.0213353	0.0269054	0.428556	-0.0313992	0.0740699	1.02156	0.969089	1.07688		1.02 (0.97 to 1.08)
1635	ebi-a-GCST90001717	ebi-a-GCST90018875	Lung cancer || id:ebi-a-GCST90018875	|| id:ebi-a-GCST90001717	Weighted mode	247	-0.00195108	0.013003	0.880849	-0.0274369	0.0235347	0.998051	0.972936	1.02381		1.00 (0.97 to 1.02)
1636	ebi-a-GCST90001718	ebi-a-GCST90018875	Lung cancer || id:ebi-a-GCST90018875	|| id:ebi-a-GCST90001718	MR Egger	233	-0.00921519	0.012343	0.456069	-0.0334075	0.0149771	0.990827	0.967144	1.01509		0.99 (0.97 to 1.02)
1637	ebi-a-GCST90001718	ebi-a-GCST90018875	Lung cancer || id:ebi-a-GCST90018875	|| id:ebi-a-GCST90001718	Weighted median	233	-0.00034342	0.0113801	0.975926	-0.0226484	0.0219615	0.999657	0.977606	1.0222		1.00 (0.98 to 1.02)
1638	ebi-a-GCST90001718	ebi-a-GCST90018875	Lung cancer || id:ebi-a-GCST90018875	|| id:ebi-a-GCST90001718	Inverse variance weighted	233	-0.000817156	0.0070498	0.907722	-0.0146348	0.0130005	0.999183	0.985472	1.01309		1.00 (0.99 to 1.01)
1639	ebi-a-GCST90001718	ebi-a-GCST90018875	Lung cancer || id:ebi-a-GCST90018875	|| id:ebi-a-GCST90001718	Simple mode	233	0.0221373	0.0256749	0.389458	-0.0281854	0.0724601	1.02238	0.972208	1.07515		1.02 (0.97 to 1.08)
1640	ebi-a-GCST90001718	ebi-a-GCST90018875	Lung cancer || id:ebi-a-GCST90018875	|| id:ebi-a-GCST90001718	Weighted mode	233	-0.00893819	0.0140132	0.524207	-0.0364041	0.0185277	0.991102	0.964251	1.0187		0.99 (0.96 to 1.02)
1641	ebi-a-GCST90001719	ebi-a-GCST90018875	Lung cancer || id:ebi-a-GCST90018875	|| id:ebi-a-GCST90001719	MR Egger	246	-0.00550065	0.0121351	0.650746	-0.0292854	0.0182841	0.994514	0.971139	1.01845		0.99 (0.97 to 1.02)
1642	ebi-a-GCST90001719	ebi-a-GCST90018875	Lung cancer || id:ebi-a-GCST90018875	|| id:ebi-a-GCST90001719	Weighted median	246	0.00401344	0.0120708	0.739519	-0.0196454	0.0276723	1.00402	0.980546	1.02806		1.00 (0.98 to 1.03)
1643	ebi-a-GCST90001719	ebi-a-GCST90018875	Lung cancer || id:ebi-a-GCST90018875	|| id:ebi-a-GCST90001719	Inverse variance weighted	246	0.00108835	0.00710135	0.878193	-0.0128303	0.015007	1.00109	0.987252	1.01512		1.00 (0.99 to 1.02)
1644	ebi-a-GCST90001719	ebi-a-GCST90018875	Lung cancer || id:ebi-a-GCST90018875	|| id:ebi-a-GCST90001719	Simple mode	246	0.0274437	0.0291595	0.347553	-0.0297091	0.0845964	1.02782	0.970728	1.08828		1.03 (0.97 to 1.09)
1645	ebi-a-GCST90001719	ebi-a-GCST90018875	Lung cancer || id:ebi-a-GCST90018875	|| id:ebi-a-GCST90001719	Weighted mode	246	-0.00681603	0.0138763	0.623725	-0.0340136	0.0203815	0.993207	0.966558	1.02059		0.99 (0.97 to 1.02)
1646	ebi-a-GCST90001720	ebi-a-GCST90018875	Lung cancer || id:ebi-a-GCST90018875	|| id:ebi-a-GCST90001720	MR Egger	192	-0.00381827	0.0137211	0.781103	-0.0307116	0.0230751	0.996189	0.969755	1.02334		1.00 (0.97 to 1.02)
1647	ebi-a-GCST90001720	ebi-a-GCST90018875	Lung cancer || id:ebi-a-GCST90018875	|| id:ebi-a-GCST90001720	Weighted median	192	0.00200781	0.0132272	0.87935	-0.0239176	0.0279332	1.00201	0.976366	1.02833		1.00 (0.98 to 1.03)
1648	ebi-a-GCST90001720	ebi-a-GCST90018875	Lung cancer || id:ebi-a-GCST90018875	|| id:ebi-a-GCST90001720	Inverse variance weighted	192	-0.0018182	0.0080044	0.820307	-0.0175068	0.0138704	0.998183	0.982646	1.01397		1.00 (0.98 to 1.01)
1649	ebi-a-GCST90001720	ebi-a-GCST90018875	Lung cancer || id:ebi-a-GCST90018875	|| id:ebi-a-GCST90001720	Simple mode	192	0.0340572	0.0280444	0.226093	-0.0209098	0.0890242	1.03464	0.979307	1.09311		1.03 (0.98 to 1.09)
1650	ebi-a-GCST90001720	ebi-a-GCST90018875	Lung cancer || id:ebi-a-GCST90018875	|| id:ebi-a-GCST90001720	Weighted mode	192	-0.00900463	0.014146	0.525179	-0.0367307	0.0187215	0.991036	0.963936	1.0189		0.99 (0.96 to 1.02)
1651	ebi-a-GCST90001721	ebi-a-GCST90018875	Lung cancer || id:ebi-a-GCST90018875	|| id:ebi-a-GCST90001721	MR Egger	22	0.0121121	0.0446568	0.788997	-0.0754152	0.0996394	1.01219	0.927358	1.10477		1.01 (0.93 to 1.10)
1652	ebi-a-GCST90001721	ebi-a-GCST90018875	Lung cancer || id:ebi-a-GCST90018875	|| id:ebi-a-GCST90001721	Weighted median	22	0.00821681	0.0447595	0.854345	-0.0795118	0.0959454	1.00825	0.923567	1.1007		1.01 (0.92 to 1.10)
1653	ebi-a-GCST90001721	ebi-a-GCST90018875	Lung cancer || id:ebi-a-GCST90018875	|| id:ebi-a-GCST90001721	Inverse variance weighted	22	0.0413675	0.029257	0.157381	-0.0159762	0.0987112	1.04224	0.984151	1.10375		1.04 (0.98 to 1.10)
1654	ebi-a-GCST90001721	ebi-a-GCST90018875	Lung cancer || id:ebi-a-GCST90018875	|| id:ebi-a-GCST90001721	Simple mode	22	0.0652917	0.0684091	0.350724	-0.0687901	0.199374	1.06747	0.933523	1.22064		1.07 (0.93 to 1.22)
1655	ebi-a-GCST90001721	ebi-a-GCST90018875	Lung cancer || id:ebi-a-GCST90018875	|| id:ebi-a-GCST90001721	Weighted mode	22	0.00925717	0.0404273	0.821097	-0.0699804	0.0884948	1.0093	0.932412	1.09253		1.01 (0.93 to 1.09)
1656	ebi-a-GCST90001722	ebi-a-GCST90018875	Lung cancer || id:ebi-a-GCST90018875	|| id:ebi-a-GCST90001722	MR Egger	21	0.0759151	0.058473	0.209725	-0.038692	0.190522	1.07887	0.962047	1.20988		1.08 (0.96 to 1.21)
1657	ebi-a-GCST90001722	ebi-a-GCST90018875	Lung cancer || id:ebi-a-GCST90018875	|| id:ebi-a-GCST90001722	Weighted median	21	0.0451113	0.0445426	0.311171	-0.0421922	0.132415	1.04614	0.958685	1.14158		1.05 (0.96 to 1.14)
1658	ebi-a-GCST90001722	ebi-a-GCST90018875	Lung cancer || id:ebi-a-GCST90018875	|| id:ebi-a-GCST90001722	Inverse variance weighted	21	0.0587609	0.0319975	0.0662952	-0.00395416	0.121476	1.06052	0.996054	1.12916		1.06 (1.00 to 1.13)
1659	ebi-a-GCST90001722	ebi-a-GCST90018875	Lung cancer || id:ebi-a-GCST90018875	|| id:ebi-a-GCST90001722	Simple mode	21	0.0216905	0.0749517	0.775259	-0.125215	0.168596	1.02193	0.882307	1.18364		1.02 (0.88 to 1.18)
1660	ebi-a-GCST90001722	ebi-a-GCST90018875	Lung cancer || id:ebi-a-GCST90018875	|| id:ebi-a-GCST90001722	Weighted mode	21	0.036163	0.0494397	0.472985	-0.0607388	0.133065	1.03682	0.941069	1.14232		1.04 (0.94 to 1.14)
1661	ebi-a-GCST90001723	ebi-a-GCST90018875	Lung cancer || id:ebi-a-GCST90018875	|| id:ebi-a-GCST90001723	MR Egger	42	0.0021889	0.027166	0.936182	-0.0510566	0.0554343	1.00219	0.950225	1.057		1.00 (0.95 to 1.06)
1662	ebi-a-GCST90001723	ebi-a-GCST90018875	Lung cancer || id:ebi-a-GCST90018875	|| id:ebi-a-GCST90001723	Weighted median	42	0.00033102	0.0247942	0.989348	-0.0482656	0.0489277	1.00033	0.952881	1.05014		1.00 (0.95 to 1.05)
1663	ebi-a-GCST90001723	ebi-a-GCST90018875	Lung cancer || id:ebi-a-GCST90018875	|| id:ebi-a-GCST90001723	Inverse variance weighted	42	-0.0153058	0.0190453	0.421596	-0.0526345	0.0220229	0.984811	0.948727	1.02227		0.98 (0.95 to 1.02)
1664	ebi-a-GCST90001723	ebi-a-GCST90018875	Lung cancer || id:ebi-a-GCST90018875	|| id:ebi-a-GCST90001723	Simple mode	42	0.0397761	0.0491697	0.42321	-0.0565964	0.136149	1.04058	0.944975	1.14585		1.04 (0.94 to 1.15)
1665	ebi-a-GCST90001723	ebi-a-GCST90018875	Lung cancer || id:ebi-a-GCST90018875	|| id:ebi-a-GCST90001723	Weighted mode	42	-0.0001437	0.0237825	0.995208	-0.0467574	0.04647	0.999856	0.954319	1.04757		1.00 (0.95 to 1.05)
1666	ebi-a-GCST90001724	ebi-a-GCST90018875	Lung cancer || id:ebi-a-GCST90018875	|| id:ebi-a-GCST90001724	MR Egger	45	-0.00336721	0.0178452	0.851223	-0.0383438	0.0316094	0.996638	0.962382	1.03211		1.00 (0.96 to 1.03)
1667	ebi-a-GCST90001724	ebi-a-GCST90018875	Lung cancer || id:ebi-a-GCST90018875	|| id:ebi-a-GCST90001724	Weighted median	45	-0.0224594	0.0196349	0.252685	-0.0609437	0.0160249	0.977791	0.940876	1.01615		0.98 (0.94 to 1.02)
1668	ebi-a-GCST90001724	ebi-a-GCST90018875	Lung cancer || id:ebi-a-GCST90018875	|| id:ebi-a-GCST90001724	Inverse variance weighted	45	-0.0120733	0.0138984	0.385019	-0.0393141	0.0151675	0.987999	0.961449	1.01528		0.99 (0.96 to 1.02)
1669	ebi-a-GCST90001724	ebi-a-GCST90018875	Lung cancer || id:ebi-a-GCST90018875	|| id:ebi-a-GCST90001724	Simple mode	45	0.0369239	0.0318485	0.252562	-0.0254991	0.099347	1.03761	0.974823	1.10445		1.04 (0.97 to 1.10)
1670	ebi-a-GCST90001724	ebi-a-GCST90018875	Lung cancer || id:ebi-a-GCST90018875	|| id:ebi-a-GCST90001724	Weighted mode	45	-0.0126398	0.0179575	0.485219	-0.0478366	0.0225569	0.98744	0.95329	1.02281		0.99 (0.95 to 1.02)
1671	ebi-a-GCST90001725	ebi-a-GCST90018875	Lung cancer || id:ebi-a-GCST90018875	|| id:ebi-a-GCST90001725	MR Egger	35	0.0204263	0.0228762	0.378373	-0.0244111	0.0652637	1.02064	0.975884	1.06744		1.02 (0.98 to 1.07)
1672	ebi-a-GCST90001725	ebi-a-GCST90018875	Lung cancer || id:ebi-a-GCST90018875	|| id:ebi-a-GCST90001725	Weighted median	35	0.0187537	0.0256178	0.464133	-0.0314571	0.0689646	1.01893	0.969032	1.0714		1.02 (0.97 to 1.07)
1673	ebi-a-GCST90001725	ebi-a-GCST90018875	Lung cancer || id:ebi-a-GCST90018875	|| id:ebi-a-GCST90001725	Inverse variance weighted	35	0.0191956	0.0173548	0.268699	-0.0148199	0.0532111	1.01938	0.985289	1.05465		1.02 (0.99 to 1.05)
1674	ebi-a-GCST90001725	ebi-a-GCST90018875	Lung cancer || id:ebi-a-GCST90018875	|| id:ebi-a-GCST90001725	Simple mode	35	0.048017	0.0390517	0.227298	-0.0285244	0.124558	1.04919	0.971879	1.13265		1.05 (0.97 to 1.13)
1675	ebi-a-GCST90001725	ebi-a-GCST90018875	Lung cancer || id:ebi-a-GCST90018875	|| id:ebi-a-GCST90001725	Weighted mode	35	0.0163006	0.0223663	0.471113	-0.0275373	0.0601386	1.01643	0.972838	1.06198		1.02 (0.97 to 1.06)
1676	ebi-a-GCST90001726	ebi-a-GCST90018875	Lung cancer || id:ebi-a-GCST90018875	|| id:ebi-a-GCST90001726	MR Egger	32	0.0193282	0.0245338	0.436983	-0.0287581	0.0674146	1.01952	0.971652	1.06974		1.02 (0.97 to 1.07)
1677	ebi-a-GCST90001726	ebi-a-GCST90018875	Lung cancer || id:ebi-a-GCST90018875	|| id:ebi-a-GCST90001726	Weighted median	32	0.0133682	0.0277261	0.629698	-0.040975	0.0677114	1.01346	0.959853	1.07006		1.01 (0.96 to 1.07)
1678	ebi-a-GCST90001726	ebi-a-GCST90018875	Lung cancer || id:ebi-a-GCST90018875	|| id:ebi-a-GCST90001726	Inverse variance weighted	32	0.0207648	0.0188394	0.270376	-0.0161605	0.0576901	1.02098	0.983969	1.05939		1.02 (0.98 to 1.06)
1679	ebi-a-GCST90001726	ebi-a-GCST90018875	Lung cancer || id:ebi-a-GCST90018875	|| id:ebi-a-GCST90001726	Simple mode	32	0.0468505	0.0488015	0.344473	-0.0488004	0.142501	1.04797	0.952371	1.15315		1.05 (0.95 to 1.15)
1680	ebi-a-GCST90001726	ebi-a-GCST90018875	Lung cancer || id:ebi-a-GCST90018875	|| id:ebi-a-GCST90001726	Weighted mode	32	0.0135752	0.0246761	0.58617	-0.03479	0.0619403	1.01367	0.965808	1.0639		1.01 (0.97 to 1.06)
1681	ebi-a-GCST90001727	ebi-a-GCST90018875	Lung cancer || id:ebi-a-GCST90018875	|| id:ebi-a-GCST90001727	MR Egger	19	0.0298734	0.043173	0.498314	-0.0547457	0.114493	1.03032	0.946726	1.1213		1.03 (0.95 to 1.12)
1682	ebi-a-GCST90001727	ebi-a-GCST90018875	Lung cancer || id:ebi-a-GCST90018875	|| id:ebi-a-GCST90001727	Weighted median	19	0.015774	0.0262908	0.548518	-0.035756	0.0673041	1.0159	0.964876	1.06962		1.02 (0.96 to 1.07)
1683	ebi-a-GCST90001727	ebi-a-GCST90018875	Lung cancer || id:ebi-a-GCST90018875	|| id:ebi-a-GCST90001727	Inverse variance weighted	19	-0.0135102	0.0327539	0.679992	-0.0777079	0.0506875	0.986581	0.925235	1.05199		0.99 (0.93 to 1.05)
1684	ebi-a-GCST90001727	ebi-a-GCST90018875	Lung cancer || id:ebi-a-GCST90018875	|| id:ebi-a-GCST90001727	Simple mode	19	0.0263873	0.0368749	0.483425	-0.0458876	0.0986621	1.02674	0.955149	1.10369		1.03 (0.96 to 1.10)
1685	ebi-a-GCST90001727	ebi-a-GCST90018875	Lung cancer || id:ebi-a-GCST90018875	|| id:ebi-a-GCST90001727	Weighted mode	19	0.0212046	0.0240231	0.389047	-0.0258806	0.0682899	1.02143	0.974451	1.07068		1.02 (0.97 to 1.07)
1686	ebi-a-GCST90001728	ebi-a-GCST90018875	Lung cancer || id:ebi-a-GCST90018875	|| id:ebi-a-GCST90001728	MR Egger	31	-0.026846	0.0214161	0.22002	-0.0688216	0.0151295	0.973511	0.933493	1.01524		0.97 (0.93 to 1.02)
1687	ebi-a-GCST90001728	ebi-a-GCST90018875	Lung cancer || id:ebi-a-GCST90018875	|| id:ebi-a-GCST90001728	Weighted median	31	-0.0245814	0.0208825	0.239143	-0.0655112	0.0163483	0.975718	0.936589	1.01648		0.98 (0.94 to 1.02)
1688	ebi-a-GCST90001728	ebi-a-GCST90018875	Lung cancer || id:ebi-a-GCST90018875	|| id:ebi-a-GCST90001728	Inverse variance weighted	31	-0.00834871	0.014866	0.57439	-0.0374861	0.0207887	0.991686	0.963208	1.02101		0.99 (0.96 to 1.02)
1689	ebi-a-GCST90001728	ebi-a-GCST90018875	Lung cancer || id:ebi-a-GCST90018875	|| id:ebi-a-GCST90001728	Simple mode	31	-0.0456397	0.0346947	0.19832	-0.113641	0.022362	0.955386	0.892578	1.02261		0.96 (0.89 to 1.02)
1690	ebi-a-GCST90001728	ebi-a-GCST90018875	Lung cancer || id:ebi-a-GCST90018875	|| id:ebi-a-GCST90001728	Weighted mode	31	-0.0309074	0.0240131	0.2079	-0.0779731	0.0161582	0.969565	0.924989	1.01629		0.97 (0.92 to 1.02)
1691	ebi-a-GCST90001729	ebi-a-GCST90018875	Lung cancer || id:ebi-a-GCST90018875	|| id:ebi-a-GCST90001729	MR Egger	31	0.00496859	0.0086518	0.570204	-0.0119889	0.0219261	1.00498	0.988083	1.02217		1.00 (0.99 to 1.02)
1692	ebi-a-GCST90001729	ebi-a-GCST90018875	Lung cancer || id:ebi-a-GCST90018875	|| id:ebi-a-GCST90001729	Weighted median	31	0.00244961	0.00901165	0.785755	-0.0152132	0.0201124	1.00245	0.984902	1.02032		1.00 (0.98 to 1.02)
1693	ebi-a-GCST90001729	ebi-a-GCST90018875	Lung cancer || id:ebi-a-GCST90018875	|| id:ebi-a-GCST90001729	Inverse variance weighted	31	0.00414235	0.00812703	0.610261	-0.0117866	0.0200713	1.00415	0.988283	1.02027		1.00 (0.99 to 1.02)
1694	ebi-a-GCST90001729	ebi-a-GCST90018875	Lung cancer || id:ebi-a-GCST90018875	|| id:ebi-a-GCST90001729	Simple mode	31	0.0537915	0.0446792	0.238023	-0.0337797	0.141363	1.05526	0.966784	1.15184		1.06 (0.97 to 1.15)
1695	ebi-a-GCST90001729	ebi-a-GCST90018875	Lung cancer || id:ebi-a-GCST90018875	|| id:ebi-a-GCST90001729	Weighted mode	31	0.00375958	0.00905154	0.680839	-0.0139814	0.0215006	1.00377	0.986116	1.02173		1.00 (0.99 to 1.02)
1696	ebi-a-GCST90001730	ebi-a-GCST90018875	Lung cancer || id:ebi-a-GCST90018875	|| id:ebi-a-GCST90001730	MR Egger	34	0.00058081	0.0193969	0.976298	-0.0374372	0.0385988	1.00058	0.963255	1.03935		1.00 (0.96 to 1.04)
1697	ebi-a-GCST90001730	ebi-a-GCST90018875	Lung cancer || id:ebi-a-GCST90018875	|| id:ebi-a-GCST90001730	Weighted median	34	0.00927969	0.021566	0.666983	-0.0329898	0.0515491	1.00932	0.967548	1.0529		1.01 (0.97 to 1.05)
1698	ebi-a-GCST90001730	ebi-a-GCST90018875	Lung cancer || id:ebi-a-GCST90018875	|| id:ebi-a-GCST90001730	Inverse variance weighted	34	0.00819374	0.0148451	0.580983	-0.0209027	0.0372902	1.00823	0.979314	1.03799		1.01 (0.98 to 1.04)
1699	ebi-a-GCST90001730	ebi-a-GCST90018875	Lung cancer || id:ebi-a-GCST90018875	|| id:ebi-a-GCST90001730	Simple mode	34	0.0392595	0.0330567	0.243454	-0.0255317	0.104051	1.04004	0.974791	1.10966		1.04 (0.97 to 1.11)
1700	ebi-a-GCST90001730	ebi-a-GCST90018875	Lung cancer || id:ebi-a-GCST90018875	|| id:ebi-a-GCST90001730	Weighted mode	34	0.00551702	0.0174784	0.754257	-0.0287406	0.0397747	1.00553	0.971668	1.04058		1.01 (0.97 to 1.04)
1701	ebi-a-GCST90001731	ebi-a-GCST90018875	Lung cancer || id:ebi-a-GCST90018875	|| id:ebi-a-GCST90001731	MR Egger	24	0.0771562	0.0568287	0.188323	-0.034228	0.18854	1.08021	0.966351	1.20749		1.08 (0.97 to 1.21)
1702	ebi-a-GCST90001731	ebi-a-GCST90018875	Lung cancer || id:ebi-a-GCST90018875	|| id:ebi-a-GCST90001731	Weighted median	24	0.0520138	0.0396735	0.189842	-0.0257462	0.129774	1.05339	0.974582	1.13857		1.05 (0.97 to 1.14)
1703	ebi-a-GCST90001731	ebi-a-GCST90018875	Lung cancer || id:ebi-a-GCST90018875	|| id:ebi-a-GCST90001731	Inverse variance weighted	24	0.0599593	0.0284698	0.0351988	0.0041584	0.11576	1.06179	1.00417	1.12273		1.06 (1.00 to 1.12)
1704	ebi-a-GCST90001731	ebi-a-GCST90018875	Lung cancer || id:ebi-a-GCST90018875	|| id:ebi-a-GCST90001731	Simple mode	24	0.0806209	0.0640066	0.220456	-0.044832	0.206074	1.08396	0.956158	1.22884		1.08 (0.96 to 1.23)
1705	ebi-a-GCST90001731	ebi-a-GCST90018875	Lung cancer || id:ebi-a-GCST90018875	|| id:ebi-a-GCST90001731	Weighted mode	24	0.0556253	0.0535723	0.309914	-0.0493764	0.160627	1.0572	0.951823	1.17425		1.06 (0.95 to 1.17)
1706	ebi-a-GCST90001732	ebi-a-GCST90018875	Lung cancer || id:ebi-a-GCST90018875	|| id:ebi-a-GCST90001732	MR Egger	25	-0.0361161	0.0680307	0.600592	-0.169456	0.0972241	0.964528	0.844124	1.10211		0.96 (0.84 to 1.10)
1707	ebi-a-GCST90001732	ebi-a-GCST90018875	Lung cancer || id:ebi-a-GCST90018875	|| id:ebi-a-GCST90001732	Weighted median	25	-0.0503322	0.0459403	0.273254	-0.140375	0.0397108	0.950913	0.869032	1.04051		0.95 (0.87 to 1.04)
1708	ebi-a-GCST90001732	ebi-a-GCST90018875	Lung cancer || id:ebi-a-GCST90018875	|| id:ebi-a-GCST90001732	Inverse variance weighted	25	-0.0219171	0.0315698	0.487529	-0.0837939	0.0399596	0.978321	0.919621	1.04077		0.98 (0.92 to 1.04)
1709	ebi-a-GCST90001732	ebi-a-GCST90018875	Lung cancer || id:ebi-a-GCST90018875	|| id:ebi-a-GCST90001732	Simple mode	25	0.0987182	0.078298	0.2195	-0.0547459	0.252182	1.10376	0.946726	1.28683		1.10 (0.95 to 1.29)
1710	ebi-a-GCST90001732	ebi-a-GCST90018875	Lung cancer || id:ebi-a-GCST90018875	|| id:ebi-a-GCST90001732	Weighted mode	25	0.0690679	0.0663129	0.308002	-0.0609055	0.199041	1.07151	0.940912	1.22023		1.07 (0.94 to 1.22)
1711	ebi-a-GCST90001733	ebi-a-GCST90018875	Lung cancer || id:ebi-a-GCST90018875	|| id:ebi-a-GCST90001733	MR Egger	25	-0.0179266	0.0315913	0.575904	-0.0798456	0.0439924	0.982233	0.923259	1.04497		0.98 (0.92 to 1.04)
1712	ebi-a-GCST90001733	ebi-a-GCST90018875	Lung cancer || id:ebi-a-GCST90018875	|| id:ebi-a-GCST90001733	Weighted median	25	-0.0338402	0.0242758	0.16332	-0.0814208	0.0137403	0.966726	0.921806	1.01384		0.97 (0.92 to 1.01)
1713	ebi-a-GCST90001733	ebi-a-GCST90018875	Lung cancer || id:ebi-a-GCST90018875	|| id:ebi-a-GCST90001733	Inverse variance weighted	25	-0.011793	0.0234968	0.61574	-0.0578468	0.0342608	0.988276	0.943795	1.03485		0.99 (0.94 to 1.03)
1714	ebi-a-GCST90001733	ebi-a-GCST90018875	Lung cancer || id:ebi-a-GCST90018875	|| id:ebi-a-GCST90001733	Simple mode	25	0.0808018	0.0721415	0.273778	-0.0605955	0.222199	1.08416	0.941204	1.24882		1.08 (0.94 to 1.25)
1715	ebi-a-GCST90001733	ebi-a-GCST90018875	Lung cancer || id:ebi-a-GCST90018875	|| id:ebi-a-GCST90001733	Weighted mode	25	-0.0334014	0.0213341	0.130526	-0.0752163	0.00841347	0.96715	0.927543	1.00845		0.97 (0.93 to 1.01)
1716	ebi-a-GCST90001734	ebi-a-GCST90018875	Lung cancer || id:ebi-a-GCST90018875	|| id:ebi-a-GCST90001734	MR Egger	17	-0.0238529	0.0599523	0.696335	-0.141359	0.0936536	0.976429	0.868177	1.09818		0.98 (0.87 to 1.10)
1717	ebi-a-GCST90001734	ebi-a-GCST90018875	Lung cancer || id:ebi-a-GCST90018875	|| id:ebi-a-GCST90001734	Weighted median	17	0.0173785	0.0494399	0.725208	-0.0795238	0.114281	1.01753	0.923556	1.12107		1.02 (0.92 to 1.12)
1718	ebi-a-GCST90001734	ebi-a-GCST90018875	Lung cancer || id:ebi-a-GCST90018875	|| id:ebi-a-GCST90001734	Inverse variance weighted	17	0.0076209	0.0369572	0.836628	-0.0648151	0.0800569	1.00765	0.937241	1.08335		1.01 (0.94 to 1.08)
1719	ebi-a-GCST90001734	ebi-a-GCST90018875	Lung cancer || id:ebi-a-GCST90018875	|| id:ebi-a-GCST90001734	Simple mode	17	-0.00270846	0.0796654	0.973299	-0.158853	0.153436	0.997295	0.853122	1.16583		1.00 (0.85 to 1.17)
1720	ebi-a-GCST90001734	ebi-a-GCST90018875	Lung cancer || id:ebi-a-GCST90018875	|| id:ebi-a-GCST90001734	Weighted mode	17	0.00815443	0.0509568	0.874863	-0.0917208	0.10803	1.00819	0.91236	1.11408		1.01 (0.91 to 1.11)
1721	ebi-a-GCST90001735	ebi-a-GCST90018875	Lung cancer || id:ebi-a-GCST90018875	|| id:ebi-a-GCST90001735	MR Egger	37	0.0576425	0.0437738	0.196455	-0.0281542	0.143439	1.05934	0.972238	1.15424		1.06 (0.97 to 1.15)
1722	ebi-a-GCST90001735	ebi-a-GCST90018875	Lung cancer || id:ebi-a-GCST90018875	|| id:ebi-a-GCST90001735	Weighted median	37	0.0225692	0.036699	0.538568	-0.0493608	0.0944992	1.02283	0.951838	1.09911		1.02 (0.95 to 1.10)
1723	ebi-a-GCST90001735	ebi-a-GCST90018875	Lung cancer || id:ebi-a-GCST90018875	|| id:ebi-a-GCST90001735	Inverse variance weighted	37	0.00770278	0.0260025	0.767053	-0.0432621	0.0586677	1.00773	0.95766	1.06042		1.01 (0.96 to 1.06)
1724	ebi-a-GCST90001735	ebi-a-GCST90018875	Lung cancer || id:ebi-a-GCST90018875	|| id:ebi-a-GCST90001735	Simple mode	37	0.0220604	0.0649059	0.73592	-0.105155	0.149276	1.02231	0.900185	1.16099		1.02 (0.90 to 1.16)
1725	ebi-a-GCST90001735	ebi-a-GCST90018875	Lung cancer || id:ebi-a-GCST90018875	|| id:ebi-a-GCST90001735	Weighted mode	37	0.00896122	0.0420836	0.832576	-0.0735226	0.091445	1.009	0.929115	1.09576		1.01 (0.93 to 1.10)
1726	ebi-a-GCST90001736	ebi-a-GCST90018875	Lung cancer || id:ebi-a-GCST90018875	|| id:ebi-a-GCST90001736	MR Egger	36	0.0101816	0.0371127	0.785481	-0.0625592	0.0829224	1.01023	0.939357	1.08646		1.01 (0.94 to 1.09)
1727	ebi-a-GCST90001736	ebi-a-GCST90018875	Lung cancer || id:ebi-a-GCST90018875	|| id:ebi-a-GCST90001736	Weighted median	36	-0.00449913	0.0319727	0.888093	-0.0671657	0.0581674	0.995511	0.93504	1.05989		1.00 (0.94 to 1.06)
1728	ebi-a-GCST90001736	ebi-a-GCST90018875	Lung cancer || id:ebi-a-GCST90018875	|| id:ebi-a-GCST90001736	Inverse variance weighted	36	-0.00815166	0.0231399	0.724631	-0.0535059	0.0372026	0.991881	0.9479	1.0379		0.99 (0.95 to 1.04)
1729	ebi-a-GCST90001736	ebi-a-GCST90018875	Lung cancer || id:ebi-a-GCST90018875	|| id:ebi-a-GCST90001736	Simple mode	36	0.0621321	0.0549328	0.265723	-0.0455363	0.1698	1.0641	0.955485	1.18507		1.06 (0.96 to 1.19)
1730	ebi-a-GCST90001736	ebi-a-GCST90018875	Lung cancer || id:ebi-a-GCST90018875	|| id:ebi-a-GCST90001736	Weighted mode	36	-0.00415811	0.0347129	0.905338	-0.0721955	0.0638792	0.995851	0.930349	1.06596		1.00 (0.93 to 1.07)
1731	ebi-a-GCST90001737	ebi-a-GCST90018875	Lung cancer || id:ebi-a-GCST90018875	|| id:ebi-a-GCST90001737	MR Egger	34	0.00764058	0.0197231	0.70103	-0.0310167	0.0462978	1.00767	0.969459	1.04739		1.01 (0.97 to 1.05)
1732	ebi-a-GCST90001737	ebi-a-GCST90018875	Lung cancer || id:ebi-a-GCST90018875	|| id:ebi-a-GCST90001737	Weighted median	34	0.00636023	0.022486	0.777289	-0.0377123	0.0504328	1.00638	0.96299	1.05173		1.01 (0.96 to 1.05)
1733	ebi-a-GCST90001737	ebi-a-GCST90018875	Lung cancer || id:ebi-a-GCST90018875	|| id:ebi-a-GCST90001737	Inverse variance weighted	34	0.0122899	0.0154478	0.42628	-0.0179879	0.0425676	1.01237	0.982173	1.04349		1.01 (0.98 to 1.04)
1734	ebi-a-GCST90001737	ebi-a-GCST90018875	Lung cancer || id:ebi-a-GCST90018875	|| id:ebi-a-GCST90001737	Simple mode	34	0.034972	0.0369519	0.350814	-0.0374538	0.107398	1.03559	0.963239	1.11338		1.04 (0.96 to 1.11)
1735	ebi-a-GCST90001737	ebi-a-GCST90018875	Lung cancer || id:ebi-a-GCST90018875	|| id:ebi-a-GCST90001737	Weighted mode	34	0.00290987	0.018969	0.879016	-0.0342693	0.040089	1.00291	0.966311	1.0409		1.00 (0.97 to 1.04)
1736	ebi-a-GCST90001738	ebi-a-GCST90018875	Lung cancer || id:ebi-a-GCST90018875	|| id:ebi-a-GCST90001738	MR Egger	34	0.0133232	0.0306441	0.666646	-0.0467392	0.0733856	1.01341	0.954336	1.07615		1.01 (0.95 to 1.08)
1737	ebi-a-GCST90001738	ebi-a-GCST90018875	Lung cancer || id:ebi-a-GCST90018875	|| id:ebi-a-GCST90001738	Weighted median	34	0.00340132	0.0323879	0.916361	-0.060079	0.0668816	1.00341	0.94169	1.06917		1.00 (0.94 to 1.07)
1738	ebi-a-GCST90001738	ebi-a-GCST90018875	Lung cancer || id:ebi-a-GCST90018875	|| id:ebi-a-GCST90001738	Inverse variance weighted	34	-0.0150304	0.0218658	0.491835	-0.0578874	0.0278266	0.985082	0.943756	1.02822		0.99 (0.94 to 1.03)
1739	ebi-a-GCST90001738	ebi-a-GCST90018875	Lung cancer || id:ebi-a-GCST90018875	|| id:ebi-a-GCST90001738	Simple mode	34	0.0575209	0.0559914	0.311743	-0.0522223	0.167264	1.05921	0.949118	1.18207		1.06 (0.95 to 1.18)
1740	ebi-a-GCST90001738	ebi-a-GCST90018875	Lung cancer || id:ebi-a-GCST90018875	|| id:ebi-a-GCST90001738	Weighted mode	34	0.00413453	0.0303768	0.892563	-0.055404	0.0636731	1.00414	0.946103	1.06574		1.00 (0.95 to 1.07)
1741	ebi-a-GCST90001739	ebi-a-GCST90018875	Lung cancer || id:ebi-a-GCST90018875	|| id:ebi-a-GCST90001739	MR Egger	26	0.0346632	0.0646477	0.596765	-0.0920463	0.161373	1.03527	0.912063	1.17512		1.04 (0.91 to 1.18)
1742	ebi-a-GCST90001739	ebi-a-GCST90018875	Lung cancer || id:ebi-a-GCST90018875	|| id:ebi-a-GCST90001739	Weighted median	26	-0.0256557	0.0426027	0.547035	-0.109157	0.0578455	0.974671	0.89659	1.05955		0.97 (0.90 to 1.06)
1743	ebi-a-GCST90001739	ebi-a-GCST90018875	Lung cancer || id:ebi-a-GCST90018875	|| id:ebi-a-GCST90001739	Inverse variance weighted	26	-0.0189219	0.0357249	0.596349	-0.0889426	0.0510988	0.981256	0.914898	1.05243		0.98 (0.91 to 1.05)
1744	ebi-a-GCST90001739	ebi-a-GCST90018875	Lung cancer || id:ebi-a-GCST90018875	|| id:ebi-a-GCST90001739	Simple mode	26	0.000827759	0.0636121	0.989721	-0.123852	0.125507	1.00083	0.883511	1.13372		1.00 (0.88 to 1.13)
1745	ebi-a-GCST90001739	ebi-a-GCST90018875	Lung cancer || id:ebi-a-GCST90018875	|| id:ebi-a-GCST90001739	Weighted mode	26	-0.0282401	0.0430842	0.518157	-0.112685	0.056205	0.972155	0.893432	1.05781		0.97 (0.89 to 1.06)
1746	ebi-a-GCST90001740	ebi-a-GCST90018875	Lung cancer || id:ebi-a-GCST90018875	|| id:ebi-a-GCST90001740	MR Egger	39	0.0697756	0.0457818	0.135989	-0.0199568	0.159508	1.07227	0.980241	1.17293		1.07 (0.98 to 1.17)
1747	ebi-a-GCST90001740	ebi-a-GCST90018875	Lung cancer || id:ebi-a-GCST90018875	|| id:ebi-a-GCST90001740	Weighted median	39	0.0145654	0.0371222	0.694789	-0.0581941	0.087325	1.01467	0.943467	1.09125		1.01 (0.94 to 1.09)
1748	ebi-a-GCST90001740	ebi-a-GCST90018875	Lung cancer || id:ebi-a-GCST90018875	|| id:ebi-a-GCST90001740	Inverse variance weighted	39	-0.0055715	0.0280171	0.842371	-0.060485	0.0493419	0.994444	0.941308	1.05058		0.99 (0.94 to 1.05)
1749	ebi-a-GCST90001740	ebi-a-GCST90018875	Lung cancer || id:ebi-a-GCST90018875	|| id:ebi-a-GCST90001740	Simple mode	39	0.0507171	0.0682735	0.462139	-0.083099	0.184533	1.05203	0.92026	1.20266		1.05 (0.92 to 1.20)
1750	ebi-a-GCST90001740	ebi-a-GCST90018875	Lung cancer || id:ebi-a-GCST90018875	|| id:ebi-a-GCST90001740	Weighted mode	39	0.00950535	0.0449304	0.833583	-0.0785583	0.097569	1.00955	0.924448	1.10249		1.01 (0.92 to 1.10)
1751	ebi-a-GCST90001741	ebi-a-GCST90018875	Lung cancer || id:ebi-a-GCST90018875	|| id:ebi-a-GCST90001741	MR Egger	31	0.0120926	0.0223333	0.592327	-0.0316808	0.0558659	1.01217	0.968816	1.05746		1.01 (0.97 to 1.06)
1752	ebi-a-GCST90001741	ebi-a-GCST90018875	Lung cancer || id:ebi-a-GCST90018875	|| id:ebi-a-GCST90001741	Weighted median	31	0.0109287	0.0238014	0.646118	-0.035722	0.0575793	1.01099	0.964909	1.05927		1.01 (0.96 to 1.06)
1753	ebi-a-GCST90001741	ebi-a-GCST90018875	Lung cancer || id:ebi-a-GCST90018875	|| id:ebi-a-GCST90001741	Inverse variance weighted	31	0.0163426	0.0174469	0.34891	-0.0178533	0.0505385	1.01648	0.982305	1.05184		1.02 (0.98 to 1.05)
1754	ebi-a-GCST90001741	ebi-a-GCST90018875	Lung cancer || id:ebi-a-GCST90018875	|| id:ebi-a-GCST90001741	Simple mode	31	0.0304163	0.0388666	0.440006	-0.0457622	0.106595	1.03088	0.955269	1.11248		1.03 (0.96 to 1.11)
1755	ebi-a-GCST90001741	ebi-a-GCST90018875	Lung cancer || id:ebi-a-GCST90018875	|| id:ebi-a-GCST90001741	Weighted mode	31	0.0117605	0.0202132	0.565031	-0.0278572	0.0513783	1.01183	0.972527	1.05272		1.01 (0.97 to 1.05)
1756	ebi-a-GCST90001742	ebi-a-GCST90018875	Lung cancer || id:ebi-a-GCST90018875	|| id:ebi-a-GCST90001742	MR Egger	34	0.00769608	0.021076	0.717395	-0.0336128	0.0490049	1.00773	0.966946	1.05023		1.01 (0.97 to 1.05)
1757	ebi-a-GCST90001742	ebi-a-GCST90018875	Lung cancer || id:ebi-a-GCST90018875	|| id:ebi-a-GCST90001742	Weighted median	34	0.00622046	0.0236725	0.792726	-0.0401776	0.0526185	1.00624	0.960619	1.05403		1.01 (0.96 to 1.05)
1758	ebi-a-GCST90001742	ebi-a-GCST90018875	Lung cancer || id:ebi-a-GCST90018875	|| id:ebi-a-GCST90001742	Inverse variance weighted	34	-0.00510925	0.0161159	0.75122	-0.0366965	0.026478	0.994904	0.963969	1.02683		0.99 (0.96 to 1.03)
1759	ebi-a-GCST90001742	ebi-a-GCST90018875	Lung cancer || id:ebi-a-GCST90018875	|| id:ebi-a-GCST90001742	Simple mode	34	0.0485761	0.0448992	0.287144	-0.0394264	0.136579	1.04978	0.961341	1.14634		1.05 (0.96 to 1.15)
1760	ebi-a-GCST90001742	ebi-a-GCST90018875	Lung cancer || id:ebi-a-GCST90018875	|| id:ebi-a-GCST90001742	Weighted mode	34	0.00443297	0.020545	0.830496	-0.0358351	0.0447011	1.00444	0.964799	1.04572		1.00 (0.96 to 1.05)
1761	ebi-a-GCST90001743	ebi-a-GCST90018875	Lung cancer || id:ebi-a-GCST90018875	|| id:ebi-a-GCST90001743	MR Egger	60	-0.0305851	0.0229921	0.188644	-0.0756495	0.0144793	0.969878	0.927141	1.01458		0.97 (0.93 to 1.01)
1762	ebi-a-GCST90001743	ebi-a-GCST90018875	Lung cancer || id:ebi-a-GCST90018875	|| id:ebi-a-GCST90001743	Weighted median	60	-0.0202911	0.0160581	0.206371	-0.0517649	0.0111827	0.979913	0.949552	1.01125		0.98 (0.95 to 1.01)
1763	ebi-a-GCST90001743	ebi-a-GCST90018875	Lung cancer || id:ebi-a-GCST90018875	|| id:ebi-a-GCST90001743	Inverse variance weighted	60	-0.05915	0.0164314	0.00031844	-0.0913555	-0.0269445	0.942565	0.912693	0.973415		0.94 (0.91 to 0.97)
1764	ebi-a-GCST90001743	ebi-a-GCST90018875	Lung cancer || id:ebi-a-GCST90018875	|| id:ebi-a-GCST90001743	Simple mode	60	-0.0465825	0.040598	0.255844	-0.126155	0.0329896	0.954486	0.881479	1.03354		0.95 (0.88 to 1.03)
1765	ebi-a-GCST90001743	ebi-a-GCST90018875	Lung cancer || id:ebi-a-GCST90018875	|| id:ebi-a-GCST90001743	Weighted mode	60	-0.0202187	0.013263	0.132739	-0.0462141	0.00577669	0.979984	0.954838	1.00579		0.98 (0.95 to 1.01)
1766	ebi-a-GCST90001744	ebi-a-GCST90018875	Lung cancer || id:ebi-a-GCST90018875	|| id:ebi-a-GCST90001744	MR Egger	22	-0.0258045	0.129895	0.844537	-0.280398	0.228789	0.974526	0.755483	1.25708		0.97 (0.76 to 1.26)
1767	ebi-a-GCST90001744	ebi-a-GCST90018875	Lung cancer || id:ebi-a-GCST90018875	|| id:ebi-a-GCST90001744	Weighted median	22	-0.0484767	0.0555958	0.383237	-0.157444	0.0604911	0.95268	0.854324	1.06236		0.95 (0.85 to 1.06)
1768	ebi-a-GCST90001744	ebi-a-GCST90018875	Lung cancer || id:ebi-a-GCST90018875	|| id:ebi-a-GCST90001744	Inverse variance weighted	22	-0.00947872	0.0531535	0.858466	-0.11366	0.0947022	0.990566	0.892562	1.09933		0.99 (0.89 to 1.10)
1769	ebi-a-GCST90001744	ebi-a-GCST90018875	Lung cancer || id:ebi-a-GCST90018875	|| id:ebi-a-GCST90001744	Simple mode	22	-0.0328802	0.0802145	0.686028	-0.190101	0.12434	0.967654	0.826876	1.1324		0.97 (0.83 to 1.13)
1770	ebi-a-GCST90001744	ebi-a-GCST90018875	Lung cancer || id:ebi-a-GCST90018875	|| id:ebi-a-GCST90001744	Weighted mode	22	-0.0401414	0.0665158	0.552648	-0.170512	0.0902296	0.960654	0.843233	1.09443		0.96 (0.84 to 1.09)
1771	ebi-a-GCST90001745	ebi-a-GCST90018875	Lung cancer || id:ebi-a-GCST90018875	|| id:ebi-a-GCST90001745	MR Egger	68	-0.0348484	0.0631035	0.582649	-0.158531	0.0888345	0.965752	0.853396	1.0929		0.97 (0.85 to 1.09)
1772	ebi-a-GCST90001745	ebi-a-GCST90018875	Lung cancer || id:ebi-a-GCST90018875	|| id:ebi-a-GCST90001745	Weighted median	68	-0.0151659	0.0280497	0.588729	-0.0701432	0.0398115	0.984949	0.93226	1.04061		0.98 (0.93 to 1.04)
1773	ebi-a-GCST90001745	ebi-a-GCST90018875	Lung cancer || id:ebi-a-GCST90018875	|| id:ebi-a-GCST90001745	Inverse variance weighted	68	-0.0387578	0.0242378	0.109807	-0.0862639	0.00874833	0.961984	0.917352	1.00879		0.96 (0.92 to 1.01)
1774	ebi-a-GCST90001745	ebi-a-GCST90018875	Lung cancer || id:ebi-a-GCST90018875	|| id:ebi-a-GCST90001745	Simple mode	68	0.0241825	0.0558812	0.666587	-0.0853445	0.13371	1.02448	0.918196	1.14306		1.02 (0.92 to 1.14)
1775	ebi-a-GCST90001745	ebi-a-GCST90018875	Lung cancer || id:ebi-a-GCST90018875	|| id:ebi-a-GCST90001745	Weighted mode	68	0.0150169	0.0471779	0.751245	-0.0774518	0.107486	1.01513	0.925472	1.11347		1.02 (0.93 to 1.11)
1776	ebi-a-GCST90001746	ebi-a-GCST90018875	Lung cancer || id:ebi-a-GCST90018875	|| id:ebi-a-GCST90001746	MR Egger	50	0.00280884	0.0358508	0.937877	-0.0674587	0.0730764	1.00281	0.934766	1.07581		1.00 (0.93 to 1.08)
1777	ebi-a-GCST90001746	ebi-a-GCST90018875	Lung cancer || id:ebi-a-GCST90018875	|| id:ebi-a-GCST90001746	Weighted median	50	0.00412367	0.0258669	0.873339	-0.0465754	0.0548228	1.00413	0.954493	1.05635		1.00 (0.95 to 1.06)
1778	ebi-a-GCST90001746	ebi-a-GCST90018875	Lung cancer || id:ebi-a-GCST90018875	|| id:ebi-a-GCST90001746	Inverse variance weighted	50	-0.035547	0.0227157	0.117614	-0.0800697	0.00897571	0.965077	0.923052	1.00902		0.97 (0.92 to 1.01)
1779	ebi-a-GCST90001746	ebi-a-GCST90018875	Lung cancer || id:ebi-a-GCST90018875	|| id:ebi-a-GCST90001746	Simple mode	50	0.0348616	0.0470734	0.462483	-0.0574023	0.127126	1.03548	0.944214	1.13556		1.04 (0.94 to 1.14)
1780	ebi-a-GCST90001746	ebi-a-GCST90018875	Lung cancer || id:ebi-a-GCST90018875	|| id:ebi-a-GCST90001746	Weighted mode	50	0.00887439	0.022579	0.695997	-0.0353805	0.0531293	1.00891	0.965238	1.05457		1.01 (0.97 to 1.05)
1781	ebi-a-GCST90001747	ebi-a-GCST90018875	Lung cancer || id:ebi-a-GCST90018875	|| id:ebi-a-GCST90001747	MR Egger	46	-0.0115127	0.0313775	0.715445	-0.0730125	0.0499871	0.988553	0.929589	1.05126		0.99 (0.93 to 1.05)
1782	ebi-a-GCST90001747	ebi-a-GCST90018875	Lung cancer || id:ebi-a-GCST90018875	|| id:ebi-a-GCST90001747	Weighted median	46	-0.0252143	0.0237577	0.28855	-0.0717794	0.0213508	0.975101	0.930736	1.02158		0.98 (0.93 to 1.02)
1783	ebi-a-GCST90001747	ebi-a-GCST90018875	Lung cancer || id:ebi-a-GCST90018875	|| id:ebi-a-GCST90001747	Inverse variance weighted	46	-0.0336005	0.0202302	0.096732	-0.0732517	0.0060507	0.966958	0.929367	1.00607		0.97 (0.93 to 1.01)
1784	ebi-a-GCST90001747	ebi-a-GCST90018875	Lung cancer || id:ebi-a-GCST90018875	|| id:ebi-a-GCST90001747	Simple mode	46	-0.00662949	0.0468072	0.888001	-0.0983715	0.0851125	0.993392	0.906312	1.08884		0.99 (0.91 to 1.09)
1785	ebi-a-GCST90001747	ebi-a-GCST90018875	Lung cancer || id:ebi-a-GCST90018875	|| id:ebi-a-GCST90001747	Weighted mode	46	-0.00662949	0.0222612	0.767223	-0.0502615	0.0370025	0.993392	0.950981	1.0377		0.99 (0.95 to 1.04)
1786	ebi-a-GCST90001748	ebi-a-GCST90018875	Lung cancer || id:ebi-a-GCST90018875	|| id:ebi-a-GCST90001748	MR Egger	39	0.00869264	0.0453826	0.849149	-0.0802573	0.0976426	1.00873	0.922879	1.10257		1.01 (0.92 to 1.10)
1787	ebi-a-GCST90001748	ebi-a-GCST90018875	Lung cancer || id:ebi-a-GCST90018875	|| id:ebi-a-GCST90001748	Weighted median	39	0.0208051	0.0341305	0.542143	-0.0460907	0.0877009	1.02102	0.954955	1.09166		1.02 (0.95 to 1.09)
1788	ebi-a-GCST90001748	ebi-a-GCST90018875	Lung cancer || id:ebi-a-GCST90018875	|| id:ebi-a-GCST90001748	Inverse variance weighted	39	0.0283553	0.0248123	0.253125	-0.0202768	0.0769875	1.02876	0.979927	1.08003		1.03 (0.98 to 1.08)
1789	ebi-a-GCST90001748	ebi-a-GCST90018875	Lung cancer || id:ebi-a-GCST90018875	|| id:ebi-a-GCST90001748	Simple mode	39	0.069534	0.0550383	0.214151	-0.038341	0.177409	1.07201	0.962385	1.19412		1.07 (0.96 to 1.19)
1790	ebi-a-GCST90001748	ebi-a-GCST90018875	Lung cancer || id:ebi-a-GCST90018875	|| id:ebi-a-GCST90001748	Weighted mode	39	0.0295162	0.0352566	0.407724	-0.0395867	0.0986192	1.02996	0.961187	1.10365		1.03 (0.96 to 1.10)
1791	ebi-a-GCST90001749	ebi-a-GCST90018875	Lung cancer || id:ebi-a-GCST90018875	|| id:ebi-a-GCST90001749	MR Egger	27	0.0419114	0.0787088	0.59909	-0.112358	0.196181	1.0428	0.893724	1.21675		1.04 (0.89 to 1.22)
1792	ebi-a-GCST90001749	ebi-a-GCST90018875	Lung cancer || id:ebi-a-GCST90018875	|| id:ebi-a-GCST90001749	Weighted median	27	0.0449163	0.0354039	0.204554	-0.0244753	0.114308	1.04594	0.975822	1.1211		1.05 (0.98 to 1.12)
1793	ebi-a-GCST90001749	ebi-a-GCST90018875	Lung cancer || id:ebi-a-GCST90018875	|| id:ebi-a-GCST90001749	Inverse variance weighted	27	-0.0114062	0.0323195	0.72415	-0.0747524	0.0519401	0.988659	0.927973	1.05331		0.99 (0.93 to 1.05)
1794	ebi-a-GCST90001749	ebi-a-GCST90018875	Lung cancer || id:ebi-a-GCST90018875	|| id:ebi-a-GCST90001749	Simple mode	27	0.0850913	0.0606122	0.172192	-0.0337087	0.203891	1.08882	0.966853	1.22616		1.09 (0.97 to 1.23)
1795	ebi-a-GCST90001749	ebi-a-GCST90018875	Lung cancer || id:ebi-a-GCST90018875	|| id:ebi-a-GCST90001749	Weighted mode	27	0.0674209	0.0438281	0.136057	-0.0184821	0.153324	1.06975	0.981688	1.1657		1.07 (0.98 to 1.17)
1796	ebi-a-GCST90001750	ebi-a-GCST90018875	Lung cancer || id:ebi-a-GCST90018875	|| id:ebi-a-GCST90001750	MR Egger	27	0.00484765	0.113512	0.966275	-0.217636	0.227331	1.00486	0.804418	1.25525		1.00 (0.80 to 1.26)
1797	ebi-a-GCST90001750	ebi-a-GCST90018875	Lung cancer || id:ebi-a-GCST90018875	|| id:ebi-a-GCST90001750	Weighted median	27	0.0353385	0.0323796	0.275106	-0.0281257	0.0988026	1.03597	0.972266	1.10385		1.04 (0.97 to 1.10)
1798	ebi-a-GCST90001750	ebi-a-GCST90018875	Lung cancer || id:ebi-a-GCST90018875	|| id:ebi-a-GCST90001750	Inverse variance weighted	27	-0.00997245	0.0294614	0.734992	-0.0677167	0.0477718	0.990077	0.934525	1.04893		0.99 (0.93 to 1.05)
1799	ebi-a-GCST90001750	ebi-a-GCST90018875	Lung cancer || id:ebi-a-GCST90018875	|| id:ebi-a-GCST90001750	Simple mode	27	0.0412161	0.0506511	0.423191	-0.0580599	0.140492	1.04208	0.943593	1.15084		1.04 (0.94 to 1.15)
1800	ebi-a-GCST90001750	ebi-a-GCST90018875	Lung cancer || id:ebi-a-GCST90018875	|| id:ebi-a-GCST90001750	Weighted mode	27	0.0362189	0.0410014	0.385138	-0.0441438	0.116582	1.03688	0.956816	1.12365		1.04 (0.96 to 1.12)
[truncated: 1,855 more rows]

## Sheet: tableS4
Table S4: Mendelian randomization analysis was employed to investigate the causal relationship between COPD and immune phenotypes.
[truncated: 7 more rows]

[truncated: 3 more sheets: tableS5, tableS6, tableS7]
